# Supplementary material for: Evolution and genome specialization of Brucella suis biovar 2 Iberian lineages
Source: BMC Genomics. 2017 Sep 12;18:726. doi: 10.1186/s12864-017-4113-8 (PMC5596481; doi:10.1186/s12864-017-4113-8)
Supplement: Supplementary file 1 — Brucella suis population genetic diversity information. (XLSX 29 kb) [file 12864_2017_4113_MOESM1_ESM.xlsx]

## Sheet: Table S1
Strains identification						RFLP-PCR analysis a								Inversion a			INDELs target-PCR results (bp)
Species	Strain	biovar	Host	Country		omp31 AvaII	omp31 HaeIII	omp2a NcoI	omp2a StyI	omp2b EcoRI	omp2b KpnI	Haplotype		Inv Left	Inv Right		SI79506	SI1356057	SI1423448	SI1627485	SI2041144	SI2603410	LI3234619
Reference Strains
B. suis	REF 1330	1	Swine	United States		P1	P1	P2	P2	P1	P1	1a		995	890		598	714	297	180	228	508	2170
B. suis	REF ATCC 23445	2	Hare	Denmark		P2	P2	NC	NC	P3	NC	2a		995	890		938	853	297	180	228	1352	2170
B. suis	REF 686	3	Swine	United States		P1	P1	P2	P2	P1	NC	3a		995	890		598	714	297	180	228	508	2170
B. suis	REF 40	4	Reindeer	Former USSR		P1	P1	P2	P2	P1	NC	4a		995	890		598	714	297	180	228	508	2170
B. suis	REF 513	5	Wild rodent	Former USSR		P1	P1	NC	NC	P1	P1	5a		995	890		598	765	297	180	228	508	2170
B. melitensis	REF 16M	1	Goat	United States		nd	nd	nd	nd	nd	nd	nd		995	890		598	765	297	180	228	508	2170
B. melitensis	REF 63/9	2	Goat	Turkey		nd	nd	nd	nd	nd	nd	nd		995	890		598	765	297	180	228	508	2170
B. melitensis	REF Ether	3	Goat	Italia		nd	nd	nd	nd	nd	nd	nd		995	890		598	765	297	180	228	508	2170
B. abortus	REF 544	1	Cattle	England		nd	nd	nd	nd	nd	nd	nd		995	890		2293	765	297	180	228	508	2170
B. abortus	REF 2308	1	Cattle	USA		nd	nd	nd	nd	nd	nd	nd		995	890		2293	765	297	180	228	508	2170
B. abortus	S19	1	Cattle	USA		nd	nd	nd	nd	nd	nd	nd		995	890		598	765	297	180	228	508	2170
B. abortus	REF 86/8/59	2	Cattle	England		nd	nd	nd	nd	nd	nd	nd		995	890		598	765	297	180	228	508	2170
B. abortus	REF Tulya	3	Human	Uganda		nd	nd	nd	nd	nd	nd	nd		995	890		598	765	297	180	228	508	2170
B. abortus	REF 292	4	Cattle	USA		nd	nd	nd	nd	nd	nd	nd		995	890		MB	765	297	180	228	508	2170
B. abortus	REF B3196	5	Cattle	USA		nd	nd	nd	nd	nd	nd	nd		995	890		MB	765	297	180	228	508	2170
B. abortus	REF 870	6	Cattle	USA		nd	nd	nd	nd	nd	nd	nd		995	890		MB	765	297	180	228	508	2170
B. abortus	REF C68	9	Cattle	USA		nd	nd	nd	nd	nd	nd	nd		995	890		MB	765	297	180	228	508	2170
B. ovis	REF 63/290	na	Sheep	Australia		nd	nd	nd	nd	nd	nd	nd		995	890		598	765	297	180	228	508	2170
B. canis	REF 5K33	na	Dog	USA		nd	nd	nd	nd	nd	nd	nd		995	890		598	714	297	180	228	508	2170
B. ceti	REF B1/94	na	Dolphin	Scotland		nd	nd	nd	nd	nd	nd	nd		995	890		598	853	297	180	228	508	2170
B. pinnipedialis	B2/94	na	Seal	Scotland		nd	nd	nd	nd	nd	nd	nd		995	890		598	765	297	180	228	508	2170
B. microti	CCM 4915	na	Wild rodent	Rep.Czech		nd	nd	nd	nd	nd	nd	nd		995	890		1276	765	297	180	228	508	2170
Field Isolates
B. suis	INRA	1	Swine	France		P1	P1	P2	P2	P1	P1	1a		995	890		598	714	297	180	228	508	2170
B. suis	96/ 1646-01	1	Swine	France		P1	P1	P2	P2	P1	P1	1a		995	890		598	714	297	180	228	508	2170
B. suis	01/ 5744	1	Swine	Polinesia		P1	P1	P2	P2	P1	P1	1a		995	890		598	714	297	180	228	508	2170
B. suis	03/ 2067-203	1	Swine	France		P1	P1	P2	P2	P1	P1	1a		995	890		598	714	297	180	228	508	2170
B. suis	03/ 3081-2	1	Goat	Croacia		P1	P1	P2	P2	P1	P1	1a		995	890		598	714	297	180	228	508	2170
B. suis	04/ 115	1	Hare	France		P1	P1	P2	P2	P1	P1	1a		995	890		598	714	297	180	228	508	2170
B. suis	04/ 2987	1	Human	França		P1	P1	P2	P2	P1	P1	1a		995	890		598	714	297	180	228	508	2170
B. suis	04/ 3025-3	1	Swine	Croacia		P1	P1	P2	P2	P1	P1	1a		995	890		598	714	297	180	228	508	2170
B. suis	64/24	1	Swine	USA		P1	P1	P2	P2	P1	P1	1a		995	890		598	714	297	180	228	508	2170
B. suis	F1/04	1	Human	Netherlands		P1	P1	P2	P2	P1	P1	1a		995	890		598	714	297	180	228	508	2170
B. suis	92/29	1	Human	Mexico		P1	P1	P2	P2	P1	P2	1a		995	890		598	714	297	180	228	508	2170
B. suis	98/ 7296-4204	2	Hare	France		P2	P2	NC	NC	P3	NC	2a		995	890		938	853	297	180	228	1352	2170
B. suis	A183	2	Wild boar	Germany		P2	P2	NC	NC	P2	NC	2a		995	890		938	853	297	180	228	508	2170
B. suis	A196	2	Wild boar	Germany		P2	P2	NC	NC	P3	NC	2a		995	890		938	853	297	180	228	508	2170
B. suis	04RB0377	2	Wild boar	Germany		P2	P2	NC	NC	P3	NC	2a		995	890		938	853	297	180	228	508	2170
B. suis	05RB0007	2	Wild boar	Germany		P2	P2	NC	NC	P3	NC	2a		995	890		938	853	297	180	228	508	2170
B. suis	05RB1442	2	Lebre	Germany		P2	P2	NC	NC	P3	NC	2a		995	890		938	853	297	180	228	508	2170
B. suis	74/11	2	Unknown	Denmark		P2	P2	NC	NC	P3	NC	2a		995	890		938	853	297	180	228	1352	2170
B. suis	92/ 11580-4528	2	Hare	France		P2	P1	NC	NC	P3	NC	2b		995	890		938	853	297	180	228	1352	2170
B. suis	92/ 13000	2	Hare	France		P2	P1	NC	NC	P3	NC	2b		995	890		938	853	297	180	228	1352	2170
B. suis	98/ 6335	2	Swine	France		P2	P1	NC	NC	P3	NC	2b		995	890		938	853	297	180	228	1352	2170
B. suis	00/ 9182	2	Hare	France		P2	P1	NC	NC	P3	NC	2b		995	890		938	853	297	180	228	1352	2170
B. suis	96/ 9635	2	Swine	France		P2	P2	NC	NC	P1	P1	2c		995	890		938	853	297	180	228	1352	2170
B. suis	97/ 4924-10	2	Swine	France		P2	P2	NC	NC	P1	P1	2c		995	890		938	853	297	180	228	1352	2170
B. suis	97/ 9757	2	Swine	France		P2	P2	NC	NC	P1	P1	2c		995	890		938	853	297	180	228	1352	2170
B. suis	00/ 4898	2	Bovine	France		P2	P2	NC	NC	P1	P1	2c		995	890		938	853	297	180	228	1352	2170
B. suis	03/ 1483-8	2	Wild boar	France		P2	P2	NC	NC	P1	P1	2c		995	890		938	853	297	180	228	1352	2170
B. suis	04/ 770	2	Wild boar	Italy		P2	P2	NC	NC	P1	P1	2c		995	890		938	853	297	180	228	1352	2170
B. suis	04/ 1918-1	2	Wild boar	Switzerland		P2	P2	NC	NC	P1	P1	2c		995	890		938	853	297	180	228	1352	2170
B. suis	04/ 3025-1	2	Swine	Croacia		P2	P2	NC	NC	P1	P1	2c		995	890		938	853	297	180	228	1352	2170
B. suis	S120	2	Wild boar	Belgium		P2	P2	NC	NC	P1	P1	2c		995	890		938	853	297	180	228	1352	2170
B. suis	COSA 13	2	Wild boar	Belgium		P2	P2	NC	NC	P1	P1	2c		995	890		938	853	297	180	228	1352	2170
B. suis	MASA 07	2	Wild boar	Belgium		P2	P2	NC	NC	P1	P1	2c		995	890		938	853	297	180	228	1352	2170
B. suis	PY69	2	Wild boar	Belgium		P2	P2	NC	NC	P1	P1	2c		995	890		938	853	297	180	228	1352	2170
B. suis	RATE S5-11	2	Wild boar	Belgium		P2	P2	NC	NC	P1	P1	2c		995	890		938	853	297	180	228	1352	2170
B. suis	C13B6	2	Wild boar	Belgium		P2	P2	NC	NC	P1	P1	2c		995	890		938	853	297	180	228	1352	2170
B. suis	C2B11	2	Wild boar	Belgium		P2	P2	NC	NC	P1	P1	2c		995	890		938	853	297	180	228	1352	2170
B. suis	C9B4	2	Wild boar	Belgium		P2	P2	NC	NC	P1	P1	2c		995	890		938	853	297	180	228	1352	2170
B. suis	C6B1	2	Wild boar	Belgium		P2	P2	NC	NC	P1	P1	2c		995	890		938	853	297	180	228	1352	2170
B. suis	C8B3	2	Wild boar	Belgium		P2	P2	NC	NC	P1	P1	2c		995	890		938	853	297	180	228	1352	2170
B. suis	C9B3	2	Wild boar	Belgium		P2	P2	NC	NC	P1	P1	2c		995	890		938	853	297	180	228	1352	2170
B. suis	C13B1	2	Wild boar	Belgium		P2	P2	NC	NC	P1	P1	2c		995	890		938	853	297	180	228	1352	2170
B. suis	C13B4	2	Wild boar	Belgium		P2	P2	NC	NC	P1	P1	2c		995	890		938	853	297	180	228	1352	2170
B. suis	C4B6	2	Wild boar	Belgium		P2	P2	NC	NC	P1	P1	2c		995	890		938	853	297	180	228	1352	2170
B. suis	C5B5	2	Wild boar	Belgium		P2	P2	NC	NC	P1	P1	2c		995	890		938	853	297	180	228	1352	2170
B. suis	C3B3	2	Wild boar	Belgium		P2	P2	NC	NC	P1	P1	2c		995	890		938	853	297	180	228	1352	2170
B. suis	C11B4	2	Wild boar	Belgium		P2	P2	NC	NC	P1	P1	2c		995	890		938	853	297	180	228	1352	2170
B. suis	S275	2	Wild boar	Belgium		P2	P2	NC	NC	P1	P1	2c		995	890		938	853	297	180	228	1352	2170
B. suis	0111602/4+9	2	Wild boar	Belgium		P2	P2	NC	NC	P1	P1	2c		995	890		938	853	297	180	228	1352	2170
B. suis	0111602/3+8	2	Wild boar	Belgium		P2	P2	NC	NC	P1	P1	2c		995	890		938	853	297	180	228	1352	2170
B. suis	It1	2	Wild boar	Italy		P2	P2	NC	NC	P1	P1	2c		995	890		938	853	297	180	228	1352	2170
B. suis	It2	2	Wild boar	Italy		P2	P2	NC	NC	P1	P1	2c		995	890		938	853	297	180	228	1352	2170
B. suis	It3	2	Wild boar	Italy		P2	P2	NC	NC	P1	P1	2c		995	890		938	853	297	180	228	1352	2170
B. suis	It4	2	Wild boar	Italy		P2	P2	NC	NC	P1	P1	2c		995	890		938	853	297	180	228	1352	2170
B. suis	It5	2	Wild boar	Italy		P2	P2	NC	NC	P1	P1	2c		995	890		938	853	297	180	228	1352	2170
B. suis	It6	2	Wild boar	Italy		P2	P2	NC	NC	P1	P1	2c		995	890		938	853	297	180	228	1352	2170
B. suis	Bs364CITA	2	Wild boar	Spain		P2	P2	NC	NC	P1	P1	2c		995	890		938	853	297	180	228	1352	2170
B. suis	S-365	2	Wild boar	Spain		P2	P2	NC	NC	P1	P1	2c		995	890		938	853	297	180	228	1352	2170
B. suis	Bs396CITA	2	Wild boar	Spain		P2	P2	NC	NC	P1	P1	2c		995	890		938	853	297	180	228	1352	2170
B. suis	7676/00	2	Swine	Portugal		P2	P2	P2	P2	P3	NC	2d		850	950		260	765	297	129	228	508	174
B. suis	438/00	2	Swine	Portugal		P2	P2	P2	P2	P3	NC	2d		850	950		260	765	297	129	228	508	174
B. suis	5346(1)/00	2	Swine	Portugal		P2	P2	P2	P2	P3	NC	2d		850	950		260	765	297	129	228	508	174
B. suis	5346 (16)/00	2	Swine	Portugal		P2	P2	P2	P2	P3	NC	2d		850	950		260	765	297	129	228	508	174
B. suis	5346(3)/00	2	Swine	Portugal		P2	P2	P2	P2	P3	NC	2d		850	950		260	765	297	129	228	508	174
B. suis	1967/00	2	Swine	Portugal		P2	P2	P2	P2	P3	NC	2d		850	950		260	765	297	129	228	508	174
B. suis	6552(3)/00	2	Swine	Portugal		P2	P2	P2	P2	P3	NC	2d		850	950		260	765	297	129	228	508	174
B. suis	6552(8)/00	2	Swine	Portugal		P2	P2	P2	P2	P3	NC	2d		850	950		260	765	297	129	228	508	174
B. suis	6552(2)/00	2	Swine	Portugal		P2	P2	P2	P2	P3	NC	2d		850	950		260	765	297	129	228	508	174
B. suis	6552(10)/00	2	Swine	Portugal		P2	P2	P2	P2	P3	NC	2d		850	950		260	765	297	129	228	508	174
B. suis	S1	2	Swine	Spain		P2	P2	P2	P2	P3	NC	2d		850	950		260	765	297	129	228	508	174
B. suis	S2	2	Swine	Spain		P2	P2	P2	P2	P3	NC	2d		850	950		260	765	297	129	228	508	174
B. suis	S3	2	Swine	Spain		P2	P2	P2	P2	P3	NC	2d		850	950		260	765	297	129	228	508	174
B. suis	S4	2	Swine	Spain		P2	P2	P2	P2	P3	NC	2d		850	950		260	765	297	129	228	508	174
B. suis	S22	2	Swine	Spain		P2	P2	P2	P2	P3	NC	2d		850	950		260	765	297	129	228	508	174
B. suis	S32	2	Swine	Spain		P2	P2	P2	P2	P3	NC	2d		850	950		260	765	297	129	228	508	174
B. suis	S34	2	Swine	Spain		P2	P2	P2	P2	P3	NC	2d		850	950		260	765	297	129	228	508	174
B. suis	S6	2	Swine	Spain		P2	P2	P2	P2	P3	NC	2d		850	950		260	765	297	129	228	508	174
B. suis	S21	2	Swine	Spain		P2	P2	P2	P2	P3	NC	2d		850	950		260	765	297	129	228	508	174
B. suis	2739 (3)/02	2	Swine	Portugal		P2	P2	P2	P2	P3	NC	2d		850	950		260	765	297	129	228	508	174
B. suis	2739(8)/02	2	Swine	Portugal		P2	P2	P2	P2	P3	NC	2d		850	950		260	765	297	129	228	508	174
B. suis	2739(9)/02	2	Swine	Portugal		P2	P2	P2	P2	P3	NC	2d		850	950		260	765	297	129	228	508	174
B. suis	5414(12)/03	2	Swine	Portugal		P2	P2	P2	P2	P3	NC	2d		850	950		260	765	297	129	228	508	174
B. suis	5414(13)/03	2	Swine	Portugal		P2	P2	P2	P2	P3	NC	2d		850	950		260	765	297	129	228	508	174
B. suis	5414(2)/03	2	Swine	Portugal		P2	P2	P2	P2	P3	NC	2d		850	950		260	765	297	129	228	508	174
B. suis	5414(13)/03	2	Swine	Portugal		P2	P2	P2	P2	P3	NC	2d		850	950		260	765	297	129	228	508	174
B. suis	468/00	2	Swine	Portugal		P2	P2	P2	P2	P3	NC	2d		850	950		260	765	297	129	228	508	174
B. suis	1262/00	2	Swine	Portugal		P2	P2	P2	P2	P3	NC	2d		850	950		260	765	297	129	228	508	174
B. suis	S/29/2000	2	Swine	Portugal		P2	P2	P2	P2	P3	NC	2d		850	950		260	765	297	129	228	508	174
B. suis	S/35/2000	2	Swine	Portugal		P2	P2	P2	P2	P3	NC	2d		850	950		260	765	297	129	228	508	174
B. suis	S/39/2000	2	Swine	Portugal		P2	P2	P2	P2	P3	NC	2d		850	950		260	765	297	129	228	508	174
B. suis	S/41/2000	2	Swine	Portugal		P2	P2	P2	P2	P3	NC	2d		850	950		260	765	297	129	228	508	174
B. suis	S/43/2000	2	Swine	Portugal		P2	P2	P2	P2	P3	NC	2d		850	950		260	765	297	129	228	508	174
B. suis	S/50/2000	2	Swine	Portugal		P2	P2	P2	P2	P3	NC	2d		850	950		260	765	297	129	228	508	174
B. suis	S/57/2000	2	Swine	Portugal		P2	P2	P2	P2	P3	NC	2d		850	950		260	765	297	129	228	508	174
B. suis	S/64/2000	2	Swine	Portugal		P2	P2	P2	P2	P3	NC	2d		850	950		260	765	297	129	228	508	174
B. suis	S/73/2000	2	Swine	Portugal		P2	P2	P2	P2	P3	NC	2d		850	950		260	765	297	129	228	508	174
B. suis	00/ 5952-1	2	Swine	Portugal		P2	P2	P2	P2	P3	NC	2d		850	950		260	765	297	129	228	508	174
B. suis	Bs146	2	Swine	Spain		P2	P2	P2	P2	P3	NC	2d		850	950		260	765	297	129	228	508	174
B. suis	Bs147	2	Swine	Spain		P2	P2	P2	P2	P3	NC	2d		850	950		260	765	297	129	228	508	174
B. suis	UK1	2	Swine	Unknown		P2	P2	P2	P2	P3	NC	2d		850	950		260	765	297	129	228	508	174
B. suis	2454(J10)/ 08	2	Wild boar	Portugal		P2	P2	P2	P2	P3	NC	2d		850	950		260	765	297	129	228	508	174
B. suis	4498 (J1)/08	2	Wild boar	Portugal		P2	P2	P2	P2	P3	NC	2d		850	950		260	765	297	129	228	508	174
B. suis	4498(J9)/08	2	Wild boar	Portugal		P2	P2	P2	P2	P3	NC	2d		850	950		260	765	297	129	228	508	174
B. suis	4498(J4)/08	2	Wild boar	Portugal		P2	P2	P2	P2	P3	NC	2d		850	950		260	765	297	129	228	508	174
B. suis	4498(J6)/08	2	Wild boar	Portugal		P2	P2	P2	P2	P3	NC	2d		850	950		260	765	297	129	228	508	174
B. suis	9789 (J9)/08	2	Wild boar	Portugal		P2	P2	P2	P2	P3	NC	2d		850	950		260	765	297	129	228	508	174
B. suis	9789 (J10)/08	2	Wild boar	Portugal		P2	P2	P2	P2	P3	NC	2d		850	950		260	765	297	129	228	508	174
B. suis	9789 (Feto)/08	2	Wild boar	Portugal		P2	P2	P2	P2	P3	NC	2d		850	950		260	765	297	129	228	508	174
B. suis	19122 (J1)/08	2	Wild boar	Portugal		P2	P2	P2	P2	P3	NC	2d		850	950		260	765	297	129	228	508	174
B. suis	17888 (J3)/08	2	Wild boar	Portugal		P2	P2	P2	P2	P3	NC	2d		850	950		260	765	297	129	228	508	174
B. suis	21346 (J2)/08	2	Wild boar	Portugal		P2	P2	P2	P2	P3	NC	2d		850	950		260	765	297	129	228	508	174
B. suis	22497 (475)/08	2	Sheep	Portugal		P2	P2	P2	P2	P3	NC	2d		850	950		260	765	297	129	228	508	174
B. suis	22498 (697)/08	2	Sheep	Portugal		P2	P2	P2	P2	P3	NC	2d		850	950		260	765	297	129	228	508	174
B. suis	46685 (15)/08	2	Wild boar	Portugal		P2	P2	P2	P2	P3	NC	2d		850	950		260	765	297	129	228	508	174
B. suis	46685 (20)/08	2	Wild boar	Portugal		P2	P2	P2	P2	P3	NC	2d		850	950		260	765	297	129	228	508	174
B. suis	44401(3)/08	2	Wild boar	Portugal		P2	P2	P2	P2	P3	NC	2d		850	950		260	765	297	129	228	508	174
B. suis	44406(3)/08	2	Wild boar	Portugal		P2	P2	P2	P2	P3	NC	2d		850	950		260	765	297	129	228	508	174
B. suis	3115 (9)/09	2	Wild boar	Portugal		P2	P2	P2	P2	P3	NC	2d		850	950		260	765	297	129	228	508	174
B. suis	3115 (13)/09	2	Wild boar	Portugal		P2	P2	P2	P2	P3	NC	2d		850	950		260	765	297	129	228	508	174
B. suis	1344 (2)/09	2	Wild boar	Portugal		P2	P2	P2	P2	P3	NC	2d		850	950		260	765	297	129	228	508	174
B. suis	1344 (3)/09	2	Wild boar	Portugal		P2	P2	P2	P2	P3	NC	2d		850	950		260	765	297	129	228	508	174
B. suis	3478 (3)/09	2	Wild boar	Portugal		P2	P2	P2	P2	P3	NC	2d		850	950		260	765	297	129	228	508	174
B. suis	14256 (40)/09	2	Swine	Portugal		P2	P2	P2	P2	P3	NC	2d		850	950		260	765	297	129	228	508	174
B. suis	14256 (72)/09	2	Swine	Portugal		P2	P2	P2	P2	P3	NC	2d		850	950		260	765	297	129	228	508	174
B. suis	231 (1)/09	2	Swine	Portugal		P2	P2	P2	P2	P3	NC	2d		850	950		260	765	297	129	228	508	174
B. suis	21566 (94)/09	2	Wild boar	Portugal		P2	P2	P2	P2	P3	NC	2d		850	950		260	765	297	129	228	508	174
B. suis	44821(81-f)/09	2	Wild boar	Portugal		P2	P2	P2	P2	P3	NC	2d		850	950		260	765	297	129	228	508	174
B. suis	44821 (86-b)/09	2	Wild boar	Portugal		P2	P2	P2	P2	P3	NC	2d		850	950		260	765	297	129	228	508	174
B. suis	44821 (79-f)/09	2	Wild boar	Portugal		P2	P2	P2	P2	P3	NC	2d		850	950		260	765	297	129	228	508	174
B. suis	1989 (112-Fa)/10	2	Wild boar	Portugal		P2	P2	P2	P2	P3	NC	2d		850	950		260	765	297	129	228	508	174
B. suis	PT09172	2	Wild boar	Portugal		P2	P2	P2	P2	P3	NC	2d		850	950		260	765	297	129	228	508	174
B. suis	44821 (121)/09	2	Wild boar	Portugal		P2	P2	P2	P2	P3	NC	2d		850	950		260	765	297	129	228	508	174
B. suis	44821 (122)/09	2	Wild boar	Portugal		P2	P2	P2	P2	P3	NC	2d		850	950		260	765	297	129	228	508	174
B. suis	44821 (123)/09	2	Wild boar	Portugal		P2	P2	P2	P2	P3	NC	2d		850	950		260	765	297	129	228	508	174
B. suis	S-384	2	Swine	Spain		P2	P2	P2	P2	P3	NC	2d		850	950		260	765	297	129	228	508	174
B. suis	4187(7)/09	2	Wild boar	Portugal		P2	P2	P2	P2	P3	NC	2d		850	950		260	765	297	129	228	508	174
B. suis	4478(4)/09	2	Wild boar	Portugal		P2	P2	P2	P2	P3	NC	2d		850	950		260	765	297	129	228	508	174
B. suis	4647(1)/09	2	Wild boar	Portugal		P2	P2	P2	P2	P3	NC	2d		850	950		260	765	297	129	228	508	174
B. suis	4193(1)/09	2	Wild boar	Portugal		P2	P2	P2	P2	P3	NC	2d		850	950		260	765	297	129	228	508	174
B. suis	41932)/09	2	Wild boar	Portugal		P2	P2	P2	P2	P3	NC	2d		850	950		260	765	297	129	228	508	174
B. suis	4193(9)/09	2	Wild boar	Portugal		P2	P2	P2	P2	P3	NC	2d		850	950		260	765	297	129	228	508	174
B. suis	3514(2)/10	2	Wild boar	Portugal		P2	P2	P2	P2	P3	NC	2d		850	950		260	765	297	129	228	508	174
B. suis	3515(6)/10	2	Wild boar	Portugal		P2	P2	P2	P2	P3	NC	2d		850	950		260	765	297	129	228	508	174
B. suis	4215 (20)/01	2	Swine	Portugal		P2	P2	P2	P2	P3	NC	2d		850	950		260	765	297	129	228	508	174
B. suis	9H	2	Swine	Portugal		P2	P2	P2	P2	P3	NC	2d		850	950		260	765	297	129	228	508	174
B. suis	S27	2	Swine	Spain		P2	P2	P2	P2	P1	P1	2e		850	950		260	765	218	129	171	508	174
B. suis	S12	2	Swine	Spain		P2	P2	P2	P2	P1	P1	2e		850	950		260	765	218	129	171	508	174
B. suis	S13	2	Swine	Spain		P2	P2	P2	P2	P1	P1	2e		850	950		260	765	218	129	171	508	174
B. suis	Bs144	2	Swine	Spain		P2	P2	P2	P2	P1	P1	2e		850	950		260	765	218	129	171	508	174
B. suis	Bs145	2	Swine	Spain		P2	P2	P2	P2	P1	P1	2e		850	950		260	765	218	129	171	508	174
B. suis	J2A-F/CM/08	2	Wild boar	Portugal		P2	P2	P2	P2	P1	P1	2e		850	950		260	765	218	129	171	508	174
B. suis	45014 (4)/08	2	Wild boar	Portugal		P2	P2	P2	P2	P1	P1	2e		850	950		260	765	218	129	171	508	174
B. suis	2948 (1)/09	2	Wild boar	Portugal		P2	P2	P2	P2	P1	P1	2e		850	950		260	765	218	129	171	508	174
B. suis	2948 (5)/09	2	Wild boar	Portugal		P2	P2	P2	P2	P1	P1	2e		850	950		260	765	218	129	171	508	174
B. suis	PT09143	2	Wild boar	Portugal		P2	P2	P2	P2	P1	P1	2e		850	950		260	765	218	129	171	508	174
B. suis	2948 (34)/09	2	Wild boar	Portugal		P2	P2	P2	P2	P1	P1	2e		850	950		260	765	218	129	171	508	174
B. suis	4189 (1)/09	2	Wild boar	Portugal		P2	P2	P2	P2	P1	P1	2e		850	950		260	765	218	129	171	508	174
B. suis	4189 (2)/09	2	Wild boar	Portugal		P2	P2	P2	P2	P1	P1	2e		850	950		260	765	218	129	171	508	174
B. suis	Bs143CITA	2	Wild boar	Spain		P2	P2	P2	P2	P1	P1	2e		850	950		260	765	218	129	171	508	174
B. suis	S-145 (PN-II)	2	Wild boar	Spain		P2	P2	P2	P2	P1	P1	2e		850	950		260	765	218	129	171	508	174
B. suis	4477 (4)/09	2	Wild boar	Portugal		P2	P2	P2	P2	P1	P1	2e		850	950		260	765	218	129	171	508	174
B. suis	8605(2)/10	2	Wild boar	Portugal		P2	P2	P2	P2	P1	P1	2e		850	950		260	765	218	129	171	508	174
B. suis	8605(9)/10	2	Wild boar	Portugal		P2	P2	P2	P2	P1	P1	2e		850	950		260	765	218	129	171	508	174
B. suis	UK 6/04	3	Human	India		P1	P1	P2	P2	P1	NC	3a		995	890		598	714	297	180	228	508	2170
B. suis	63/252	4	Caribou	Alaska		P1	P1	P2	P2	P1	NC	4a		995	890		598	714	297	180	228	508	2170
B. suis	63/198	4	Reindeer	Poland		P1	P1	P2	P2	P1	NC	4a		995	890		598	714	297	180	228	508	2170
B. suis	63/202	4	Reindeer	Poland		P1	P1	P2	P2	P1	NC	4a		995	890		598	714	297	180	228	508	2170
B. suis	63/219	4	Reindeer	Poland		P1	P1	P2	P2	P1	NC	4a		995	890		598	714	297	180	228	508	2170
a According to Ferreira et al., 2016
MB, multi bands; NC, not cut; nd, not done
