# Supplementary material for: Evolution and genome specialization of Brucella suis biovar 2 Iberian lineages
Source: BMC Genomics. 2017 Sep 12;18:726. doi: 10.1186/s12864-017-4113-8 (PMC5596481; doi:10.1186/s12864-017-4113-8)
Supplement: Supplementary file 6 — List of SNPs disclosed in the comparative genomic analysis of 25 Brucella genomes using as reference the annotated sequence of strain B. suis ATCC 23445; Table S6. List of INDELs disclosed in the comparative genomic analysis of 25 Brucella genomes using as reference the annotated sequence of strain B. suis ATCC 23445; Table S7. List of INDELs differentiative of B. suis biovar 2 Iberian ecovar. (XLSX 37286 kb) [file 12864_2017_4113_MOESM6_ESM.xlsx]

## Sheet: Table S5
Additional file 6: Table S5. List of Single Nucleotide Polymorphisms (SNPs) disclosed in the comparative genomic analysis of 25 Brucella genomes using as reference the annotated sequence of strain B. suis ATCC 23445. It is shown the list of intergenic, missense and silence SNPs.
"Position", gives the alignment position (reference position) of the mutation; "Type", states the type of mutation: intergenic, synonymous (silent) and non-synonymous (missense); "Genome", query sequence genome; "NA change", gives the nucleotide base change: the first letter is the nucleotide base on the reference sequence, the second is the base on the query sequence; "AA change", gives the chan…
POSITION	TYPE	GENOME	NA change	AA change	DISTANCE	QUALITY	PRODUCT
23	intergenic	B. melitensis 16M	c->t		22	0.2132
67	intergenic	Brucella sp. 09RB8471	a->t		66	0.1231
236	intergenic	Brucella sp. 09RB8471	a->g		235	0.0652
256	intergenic	Brucella sp. 09RB8910	g->a		255	0.0626
274	intergenic	Brucella sp. 09RB8471	c->g		273	0.0605
311	intergenic	Brucella sp. 09RB8471	c->a		310	0.0568
330	intergenic	B. abortus 2308	a->t		329	0.0551
330	intergenic	B. abortus 9-941	a->t		329	0.0551
330	intergenic	B. abortus S19	a->t		329	0.0551
330	intergenic	B. canis ATCC 23365	a->t		329	0.0551
330	intergenic	B. canis HSKA52	a->t		329	0.0551
330	intergenic	B. ceti TE10759-12	a->t		329	0.0551
330	intergenic	B. melitensis 16M	a->t		329	0.0551
330	intergenic	B. melitensis ATCC 23457	a->t		329	0.0551
330	intergenic	B. melitensis M28	a->t		329	0.0551
330	intergenic	B. melitensis M5/90	a->t		329	0.0551
330	intergenic	B. microti CCM4915	a->t		329	0.0551
330	intergenic	B. ovis ATCC 25840	a->t		329	0.0551
330	intergenic	B. pinnipedialis B2/94	a->t		329	0.0551
330	intergenic	B. suis 1330	a->t		329	0.0551
330	intergenic	B. suis 513UK	a->t		329	0.0551
330	intergenic	B. suis 686	a->t		329	0.0551
330	intergenic	B. suis VBI22	a->t		329	0.0551
330	intergenic	Brucella sp. 09RB8471	a->t		329	0.0551
330	intergenic	Brucella sp. 09RB8910	a->t		329	0.0551
336	intergenic	Brucella sp. 09RB8471	g->a		335	0.2185
337	intergenic	Brucella sp. 09RB8471	a->g		336	0.2182
347	intergenic	Brucella sp. 09RB8471	c->t		346	0.0538
362	intergenic	Brucella sp. 09RB8910	c->t		361	0.0526
398	intergenic	B. abortus 2308	g->a		397	0.0502
398	intergenic	B. abortus 9-941	g->a		397	0.0502
398	intergenic	B. abortus S19	g->a		397	0.0502
412	intergenic	Brucella sp. 09RB8910	g->a		411	0.0493
419	intergenic	Brucella sp. 09RB8910	c->t		418	0.1956
420	intergenic	Brucella sp. 09RB8471	g->t		419	0.0489
420	intergenic	Brucella sp. 09RB8910	g->t		419	0.1954
431	intergenic	B. ceti TE10759-12	g->a		430	0.0482
431	intergenic	Brucella sp. 09RB8471	g->a		430	0.0482
431	intergenic	Brucella sp. 09RB8910	g->a		430	0.0482
439	intergenic	Brucella sp. 09RB8910	c->t		438	0.0478
497	intergenic	Brucella sp. 09RB8471	a->g		496	0.0449
560	intergenic	Brucella sp. 09RB8471	t->c		559	0.1692
561	intergenic	Brucella sp. 09RB8471	t->g		560	0.1690
2402	intergenic	B. suis Bs143CITA	c->t		2401	0.0204
2425	intergenic	B. abortus 2308	t->c		2424	0.0203
2425	intergenic	B. abortus 9-941	t->c		2424	0.0203
2425	intergenic	B. abortus S19	t->c		2424	0.0203
2425	intergenic	B. canis ATCC 23365	t->c		2424	0.0203
2425	intergenic	B. canis HSKA52	t->c		2424	0.0203
2425	intergenic	B. ceti TE10759-12	t->c		2424	0.0203
2425	intergenic	B. melitensis 16M	t->c		2424	0.0203
2425	intergenic	B. melitensis ATCC 23457	t->c		2424	0.0203
2425	intergenic	B. melitensis M28	t->c		2424	0.0203
2425	intergenic	B. melitensis M5/90	t->c		2424	0.0203
2425	intergenic	B. microti CCM4915	t->c		2424	0.0203
2425	intergenic	B. ovis ATCC 25840	t->c		2424	0.0203
2425	intergenic	B. pinnipedialis B2/94	t->c		2424	0.0203
2425	intergenic	B. suis 1330	t->c		2424	0.0203
2425	intergenic	B. suis 513UK	t->c		2424	0.0203
2425	intergenic	B. suis 686	t->c		2424	0.0203
2425	intergenic	B. suis VBI22	t->c		2424	0.0203
2425	intergenic	Brucella sp. 09RB8471	t->c		2424	0.0203
2425	intergenic	Brucella sp. 09RB8910	t->c		2424	0.0203
2460	intergenic	Brucella sp. 09RB8471	g->t		2459	0.0202
2460	intergenic	Brucella sp. 09RB8910	g->t		2459	0.0202
3741	intergenic	Brucella sp. 09RB8471	g->t		3740	0.0164
3741	intergenic	Brucella sp. 09RB8910	g->t		3740	0.0164
3747	intergenic	Brucella sp. 09RB8910	g->t		3746	0.0163
3761	intergenic	Brucella sp. 09RB8910	t->c		3760	0.0163
5863	intergenic	B. suis Bs143CITA	t->c		5862	0.0131
5863	intergenic	B. suis PT09143	t->c		5862	0.0131
5863	intergenic	B. suis PT09172	t->c		5862	0.0131
10732	intergenic	B. canis ATCC 23365	a->g		4792	0.0144
10732	intergenic	B. canis HSKA52	a->g		4792	0.0144
10732	intergenic	B. suis 1330	a->g		4792	0.0144
10732	intergenic	B. suis 686	a->g		4792	0.0144
10732	intergenic	B. suis VBI22	a->g		4792	0.0144
10738	intergenic	Brucella sp. 09RB8471	t->c		4786	0.0145
10772	intergenic	B. suis 1330	t->a		4752	0.0145
10772	intergenic	B. suis VBI22	t->a		4752	0.0145
10797	intergenic	Brucella sp. 09RB8471	a->g		4727	0.0145
10797	intergenic	Brucella sp. 09RB8910	a->g		4727	0.0145
14574	intergenic	B. abortus 2308	g->t		950	0.0324
14574	intergenic	B. abortus 9-941	g->t		950	0.0324
14574	intergenic	B. abortus S19	g->t		950	0.0324
14618	intergenic	Brucella sp. 09RB8910	c->t		906	0.0332
14653	intergenic	Brucella sp. 09RB8910	c->t		871	0.0339
14667	intergenic	Brucella sp. 09RB8910	g->a		857	0.0342
14673	intergenic	Brucella sp. 09RB8471	c->t		851	0.0343
14726	intergenic	Brucella sp. 09RB8910	t->c		798	0.0354
14773	intergenic	Brucella sp. 09RB8910	c->t		751	0.0365
15171	intergenic	Brucella sp. 09RB8471	c->t		353	0.0532
15204	intergenic	Brucella sp. 09RB8471	t->c		320	0.0559
15204	intergenic	Brucella sp. 09RB8910	t->c		320	0.0559
15272	intergenic	B. canis ATCC 23365	g->a		252	0.0630
15272	intergenic	B. canis HSKA52	g->a		252	0.0630
15272	intergenic	B. suis 1330	g->a		252	0.0630
15272	intergenic	B. suis 686	g->a		252	0.0630
15272	intergenic	B. suis VBI22	g->a		252	0.0630
15311	intergenic	Brucella sp. 09RB8471	g->a		213	0.0685
15325	intergenic	Brucella sp. 09RB8471	g->a		199	0.0709
15391	intergenic	Brucella sp. 09RB8471	a->g		133	0.0867
15391	intergenic	Brucella sp. 09RB8910	a->g		133	0.0867
15420	intergenic	Brucella sp. 09RB8910	t->g		104	0.0981
15427	intergenic	Brucella sp. 09RB8910	c->t		97	0.1015
15475	intergenic	Brucella sp. 09RB8910	g->a		49	0.1429
15496	intergenic	Brucella sp. 09RB8910	g->a		28	0.1890
15779	intergenic	B. ovis ATCC 25840	g->a		148	0.0822
15819	intergenic	B. melitensis ATCC 23457	g->a		188	0.0729
15819	intergenic	B. melitensis M28	g->a		188	0.0729
15819	intergenic	B. melitensis M5/90	g->a		188	0.0729
15918	intergenic	B. ovis ATCC 25840	c->a		287	0.0590
17258	intergenic	Brucella sp. 09RB8471	t->c		161	0.0788
17258	intergenic	Brucella sp. 09RB8910	t->c		161	0.0788
17295	intergenic	Brucella sp. 09RB8471	g->a		198	0.0711
17326	intergenic	Brucella sp. 09RB8471	c->t		229	0.2643
17330	intergenic	Brucella sp. 09RB8471	a->g		233	0.2620
17336	intergenic	B. ceti TE10759-12	a->g		239	0.0647
17336	intergenic	B. pinnipedialis B2/94	a->g		239	0.0647
17336	intergenic	B. suis 513UK	a->g		239	0.0647
21253	intergenic	Brucella sp. 09RB8471	t->c		1580	0.0252
24067	intergenic	B. ovis ATCC 25840	g->a		1220	0.0286
24092	intergenic	B. ceti TE10759-12	t->a		1196	0.0289
24134	intergenic	Brucella sp. 09RB8471	t->c		1154	0.0294
24134	intergenic	Brucella sp. 09RB8910	t->c		1154	0.0294
24143	intergenic	Brucella sp. 09RB8910	g->a		1145	0.0296
24163	intergenic	Brucella sp. 09RB8471	g->a		1125	0.0298
24163	intergenic	Brucella sp. 09RB8910	g->a		1125	0.0298
26204	intergenic	Brucella sp. 09RB8471	g->a		295	0.2329
26206	intergenic	Brucella sp. 09RB8471	t->g		297	0.2321
26272	intergenic	Brucella sp. 09RB8471	t->a		363	0.0525
26272	intergenic	Brucella sp. 09RB8910	t->a		363	0.0525
26295	intergenic	Brucella sp. 09RB8471	g->c		386	0.2036
26296	intergenic	Brucella sp. 09RB8471	a->g		387	0.2033
26332	intergenic	Brucella sp. 09RB8471	c->a		423	0.0486
26857	intergenic	B. abortus 9-941	t->a		283	0.0594
26857	intergenic	B. abortus S19	t->a		283	0.0594
26857	intergenic	B. melitensis 16M	t->a		283	0.0594
26857	intergenic	B. melitensis ATCC 23457	t->a		283	0.0594
26857	intergenic	B. melitensis M28	t->a		283	0.0594
26857	intergenic	B. melitensis M5/90	t->a		283	0.0594
26858	intergenic	Brucella sp. 09RB8910	c->t		282	0.0595
26882	intergenic	Brucella sp. 09RB8471	g->a		258	0.9961
26882	intergenic	Brucella sp. 09RB8910	g->a		258	0.2490
26892	intergenic	Brucella sp. 09RB8471	t->c		248	0.5715
26894	intergenic	Brucella sp. 09RB8471	a->t		246	0.5738
26907	intergenic	Brucella sp. 09RB8471	c->t		233	0.0655
26915	intergenic	Brucella sp. 09RB8471	t->c		225	0.2667
26921	intergenic	Brucella sp. 09RB8471	a->g		219	0.6082
26925	intergenic	Brucella sp. 09RB8471	t->a		215	0.6138
26937	intergenic	B. melitensis ATCC 23457	a->g		203	0.0702
26937	intergenic	B. melitensis M28	a->g		203	0.0702
26937	intergenic	B. melitensis M5/90	a->g		203	0.0702
26937	intergenic	Brucella sp. 09RB8471	a->g		203	0.0702
28098	intergenic	B. ovis ATCC 25840	c->a		949	0.0325
28108	intergenic	Brucella sp. 09RB8471	g->t		959	0.0323
28111	intergenic	B. abortus S19	g->t		962	0.0322
28134	intergenic	Brucella sp. 09RB8471	g->a		985	0.0319
28134	intergenic	Brucella sp. 09RB8910	g->a		985	0.0319
28137	intergenic	B. ovis ATCC 25840	g->a		988	0.0318
28142	intergenic	Brucella sp. 09RB8471	a->t		993	0.0317
28142	intergenic	Brucella sp. 09RB8910	a->t		993	0.0317
28159	intergenic	Brucella sp. 09RB8471	c->t		1010	0.0315
28182	intergenic	B. suis 513UK	t->c		1033	0.0311
28197	intergenic	Brucella sp. 09RB8910	a->t		1048	0.0309
28203	intergenic	Brucella sp. 09RB8910	a->g		1054	0.2772
28204	intergenic	Brucella sp. 09RB8910	t->c		1055	0.2771
28205	intergenic	Brucella sp. 09RB8910	t->c		1056	0.2770
28213	intergenic	Brucella sp. 09RB8471	c->g		1064	0.0307
28213	intergenic	Brucella sp. 09RB8910	c->g		1064	0.0307
28235	intergenic	Brucella sp. 09RB8471	t->c		1086	0.0303
28235	intergenic	Brucella sp. 09RB8910	t->c		1086	0.0303
28249	intergenic	Brucella sp. 09RB8471	g->a		1100	0.0302
28251	intergenic	B. ovis ATCC 25840	g->a		1102	0.0301
28275	intergenic	Brucella sp. 09RB8910	c->t		1126	0.0298
28302	intergenic	Brucella sp. 09RB8471	g->a		1153	0.0295
28393	intergenic	B. melitensis 16M	c->t		1244	0.0284
28405	intergenic	Brucella sp. 09RB8910	t->c		1256	0.0282
28415	intergenic	Brucella sp. 09RB8471	g->t		1266	0.0281
28428	intergenic	B. ovis ATCC 25840	g->a		1279	0.0280
29026	intergenic	B. suis 513UK	g->a		1877	0.0231
29079	intergenic	Brucella sp. 09RB8471	t->c		1930	0.0228
29093	intergenic	Brucella sp. 09RB8471	t->c		1944	0.0227
29100	intergenic	Brucella sp. 09RB8471	a->g		1951	0.0226
29100	intergenic	Brucella sp. 09RB8910	a->g		1951	0.0226
29117	intergenic	B. canis ATCC 23365	a->g		1968	0.0225
29117	intergenic	B. canis HSKA52	a->g		1968	0.0225
29117	intergenic	B. suis 1330	a->g		1968	0.0225
29117	intergenic	B. suis 686	a->g		1968	0.0225
29117	intergenic	B. suis VBI22	a->g		1968	0.0225
29166	intergenic	B. ovis ATCC 25840	g->a		2017	0.0223
29183	intergenic	Brucella sp. 09RB8471	a->g		2034	0.0222
29183	intergenic	Brucella sp. 09RB8910	a->g		2034	0.0222
29196	intergenic	Brucella sp. 09RB8471	c->g		2047	0.0221
29196	intergenic	Brucella sp. 09RB8910	c->g		2047	0.0221
29235	intergenic	Brucella sp. 09RB8471	g->a		2086	0.0219
29263	intergenic	B. suis 1330	g->a		2114	0.0217
31395	intergenic	B. abortus 2308	g->a		4246	0.0153
31395	intergenic	B. abortus 9-941	g->a		4246	0.0153
31395	intergenic	B. abortus S19	g->a		4246	0.0153
31395	intergenic	B. ceti TE10759-12	g->a		4246	0.0153
31395	intergenic	B. melitensis 16M	g->a		4246	0.0153
31395	intergenic	B. melitensis ATCC 23457	g->a		4246	0.0153
31395	intergenic	B. melitensis M28	g->a		4246	0.0153
31395	intergenic	B. melitensis M5/90	g->a		4246	0.0153
31395	intergenic	B. microti CCM4915	g->a		4246	0.0153
31395	intergenic	B. ovis ATCC 25840	g->a		4246	0.0153
31395	intergenic	B. pinnipedialis B2/94	g->a		4246	0.0153
31395	intergenic	B. suis 513UK	g->a		4246	0.0153
31395	intergenic	Brucella sp. 09RB8471	g->a		4246	0.0153
31395	intergenic	Brucella sp. 09RB8910	g->a		4246	0.0153
31528	intergenic	B. ovis ATCC 25840	c->t		4245	0.0153
33305	intergenic	Brucella sp. 09RB8471	c->a		2468	0.0805
33309	intergenic	Brucella sp. 09RB8471	c->t		2464	0.0806
33321	intergenic	Brucella sp. 09RB8471	g->a		2452	0.0202
33416	intergenic	B. abortus 2308	c->t		2357	0.0206
33416	intergenic	B. abortus 9-941	c->t		2357	0.0206
33416	intergenic	B. abortus S19	c->t		2357	0.0206
33538	intergenic	B. abortus 2308	c->g		2235	0.0846
33538	intergenic	B. abortus 9-941	c->g		2235	0.0846
33538	intergenic	B. abortus S19	c->g		2235	0.0846
33538	intergenic	B. canis ATCC 23365	c->g		2235	0.0846
33538	intergenic	B. canis HSKA52	c->g		2235	0.0846
33538	intergenic	B. ceti TE10759-12	c->g		2235	0.0846
33538	intergenic	B. melitensis 16M	c->g		2235	0.0846
33538	intergenic	B. melitensis ATCC 23457	c->g		2235	0.0846
33538	intergenic	B. melitensis M28	c->g		2235	0.0846
33538	intergenic	B. melitensis M5/90	c->g		2235	0.0846
33538	intergenic	B. pinnipedialis B2/94	c->g		2235	0.0846
33538	intergenic	B. suis 1330	c->g		2235	0.0846
33538	intergenic	B. suis 513UK	c->g		2235	0.0846
33538	intergenic	B. suis 686	c->g		2235	0.0846
33538	intergenic	B. suis VBI22	c->g		2235	0.0846
33542	intergenic	B. abortus 2308	t->c		2231	0.0847
33542	intergenic	B. abortus 9-941	t->c		2231	0.0847
33542	intergenic	B. abortus S19	t->c		2231	0.0847
33542	intergenic	B. canis ATCC 23365	t->c		2231	0.0847
33542	intergenic	B. canis HSKA52	t->c		2231	0.0847
33542	intergenic	B. ceti TE10759-12	t->c		2231	0.0847
33542	intergenic	B. melitensis 16M	t->c		2231	0.0847
33542	intergenic	B. melitensis ATCC 23457	t->c		2231	0.0847
33542	intergenic	B. melitensis M28	t->c		2231	0.0847
33542	intergenic	B. melitensis M5/90	t->c		2231	0.0847
33542	intergenic	B. pinnipedialis B2/94	t->c		2231	0.0847
33542	intergenic	B. suis 1330	t->c		2231	0.0847
33542	intergenic	B. suis 513UK	t->c		2231	0.0847
33542	intergenic	B. suis 686	t->c		2231	0.0847
33542	intergenic	B. suis VBI22	t->c		2231	0.0847
33545	intergenic	B. microti CCM4915	t->c		2228	0.0847
33545	intergenic	B. ovis ATCC 25840	t->c		2228	0.0847
33545	intergenic	B. suis Bs364CITA	t->c		2228	0.0212
33606	intergenic	Brucella sp. 09RB8910	a->c		2167	0.0859
33611	intergenic	Brucella sp. 09RB8910	g->a		2162	0.1936
33615	intergenic	Brucella sp. 09RB8910	t->c		2158	0.1937
33620	intergenic	Brucella sp. 09RB8910	t->c		2153	0.0862
33626	intergenic	Brucella sp. 09RB8910	g->a		2147	0.0863
33630	intergenic	Brucella sp. 09RB8910	g->a		2143	0.0864
33651	intergenic	Brucella sp. 09RB8471	g->t		2122	0.0217
33663	intergenic	B. ovis ATCC 25840	g->t		2110	0.0218
33668	intergenic	Brucella sp. 09RB8910	g->c		2105	0.0218
33700	intergenic	Brucella sp. 09RB8910	t->g		2073	0.0220
33702	intergenic	Brucella sp. 09RB8471	g->c		2071	0.0879
33703	intergenic	Brucella sp. 09RB8471	c->t		2070	0.0879
33711	intergenic	Brucella sp. 09RB8471	c->a		2062	0.0220
33717	intergenic	Brucella sp. 09RB8910	t->a		2056	0.0221
36325	intergenic	B. abortus 2308	c->a		377	0.0515
36325	intergenic	B. abortus 9-941	c->a		377	0.0515
36325	intergenic	B. abortus S19	c->a		377	0.0515
36325	intergenic	B. microti CCM4915	c->a		377	0.0515
36340	intergenic	Brucella sp. 09RB8471	a->t		392	0.0505
36340	intergenic	Brucella sp. 09RB8910	a->t		392	0.0505
37625	intergenic	Brucella sp. 09RB8910	a->t		77	0.1140
37633	intergenic	Brucella sp. 09RB8471	c->t		85	0.1085
38404	intergenic	B. canis ATCC 23365	c->t		856	0.0342
38404	intergenic	B. canis HSKA52	c->t		856	0.0342
38434	intergenic	Brucella sp. 09RB8471	c->t		886	0.0336
38452	intergenic	Brucella sp. 09RB8910	g->a		904	0.1330
38455	intergenic	Brucella sp. 09RB8471	c->t		907	0.0332
38455	intergenic	Brucella sp. 09RB8910	c->t		907	0.1328
38465	intergenic	B. melitensis ATCC 23457	g->c		917	0.0330
38465	intergenic	B. melitensis M28	g->c		917	0.0330
38465	intergenic	B. melitensis M5/90	g->c		917	0.0330
38479	intergenic	Brucella sp. 09RB8910	g->c		931	0.0328
38488	intergenic	Brucella sp. 09RB8471	a->g		940	0.0326
38527	intergenic	Brucella sp. 09RB8471	c->t		979	0.0320
38572	intergenic	Brucella sp. 09RB8471	c->t		1024	0.0313
38577	intergenic	Brucella sp. 09RB8910	c->t		1029	0.0312
38596	intergenic	Brucella sp. 09RB8471	c->t		1048	0.0309
38596	intergenic	Brucella sp. 09RB8910	c->t		1048	0.0309
40663	intergenic	B. abortus 2308	a->g		117	0.0925
40663	intergenic	B. abortus 9-941	a->g		117	0.0925
40663	intergenic	B. abortus S19	a->g		117	0.0925
40743	intergenic	Brucella sp. 09RB8471	a->g		37	0.1644
40743	intergenic	Brucella sp. 09RB8910	a->g		37	0.1644
43118	intergenic	Brucella sp. 09RB8471	a->g		2329	0.0207
43118	intergenic	Brucella sp. 09RB8910	a->g		2329	0.0207
43137	intergenic	Brucella sp. 09RB8471	g->a		2348	0.0206
44120	intergenic	Brucella sp. 09RB8471	t->c		1965	0.0226
44233	intergenic	Brucella sp. 09RB8471	t->c		1852	0.0232
44233	intergenic	Brucella sp. 09RB8910	t->c		1852	0.0232
44246	intergenic	B. ovis ATCC 25840	g->a		1839	0.0233
44272	intergenic	B. ovis ATCC 25840	c->t		1813	0.0235
44889	intergenic	Brucella sp. 09RB8471	c->t		1196	0.0289
44889	intergenic	Brucella sp. 09RB8910	c->t		1196	0.0289
44901	intergenic	Brucella sp. 09RB8471	t->c		1184	0.0291
46277	intergenic	Brucella sp. 09RB8471	t->g		185	0.0735
46345	intergenic	Brucella sp. 09RB8471	t->c		253	0.0629
50516	intergenic	Brucella sp. 09RB8471	g->a		861	0.0341
50516	intergenic	Brucella sp. 09RB8910	g->a		861	0.1363
50520	intergenic	Brucella sp. 09RB8910	c->g		857	0.1366
50553	intergenic	Brucella sp. 09RB8471	c->t		824	0.0348
50554	intergenic	B. abortus 2308	g->a		823	0.0349
50554	intergenic	B. abortus 9-941	g->a		823	0.0349
50554	intergenic	B. abortus S19	g->a		823	0.0349
50593	intergenic	Brucella sp. 09RB8471	g->t		784	0.0357
50593	intergenic	Brucella sp. 09RB8910	g->t		784	0.0357
50656	intergenic	B. ceti TE10759-12	a->c		721	0.3352
50684	intergenic	B. suis 513UK	t->c		693	0.0380
50696	intergenic	Brucella sp. 09RB8910	t->a		681	0.1533
50699	intergenic	Brucella sp. 09RB8910	t->a		678	0.1536
50725	intergenic	Brucella sp. 09RB8910	g->a		652	0.0392
50728	intergenic	Brucella sp. 09RB8471	g->a		649	0.0393
50747	intergenic	Brucella sp. 09RB8471	c->a		630	0.0398
50769	intergenic	Brucella sp. 09RB8471	a->g		608	0.0406
50774	intergenic	B. melitensis ATCC 23457	g->a		603	0.0407
50774	intergenic	B. melitensis M28	g->a		603	0.0407
50774	intergenic	B. melitensis M5/90	g->a		603	0.0407
50774	intergenic	Brucella sp. 09RB8910	g->a		603	0.1629
50776	intergenic	Brucella sp. 09RB8910	g->a		601	0.1632
50782	intergenic	Brucella sp. 09RB8910	t->c		595	0.1640
50783	intergenic	Brucella sp. 09RB8910	t->c		594	0.1641
50790	intergenic	B. abortus 2308	t->g		587	0.0413
50790	intergenic	B. abortus 9-941	t->g		587	0.0413
50790	intergenic	B. abortus S19	t->g		587	0.0413
50790	intergenic	B. canis ATCC 23365	t->g		587	0.0413
50790	intergenic	B. canis HSKA52	t->g		587	0.0413
50790	intergenic	B. ceti TE10759-12	t->g		587	0.0413
50790	intergenic	B. melitensis 16M	t->g		587	0.0413
50790	intergenic	B. melitensis ATCC 23457	t->g		587	0.0413
50790	intergenic	B. melitensis M28	t->g		587	0.0413
50790	intergenic	B. melitensis M5/90	t->g		587	0.0413
50790	intergenic	B. microti CCM4915	t->g		587	0.0413
50790	intergenic	B. ovis ATCC 25840	t->g		587	0.0413
50790	intergenic	B. pinnipedialis B2/94	t->g		587	0.0413
50790	intergenic	B. suis 1330	t->g		587	0.0413
50790	intergenic	B. suis 513UK	t->g		587	0.1651
50790	intergenic	B. suis 686	t->g		587	0.0413
50790	intergenic	B. suis VBI22	t->g		587	0.0413
50790	intergenic	Brucella sp. 09RB8471	t->g		587	0.0413
50790	intergenic	Brucella sp. 09RB8910	t->g		587	0.0413
50795	intergenic	B. suis 513UK	t->c		582	0.1658
50801	intergenic	Brucella sp. 09RB8471	c->t		576	0.1667
50804	intergenic	B. abortus 2308	t->c		573	0.0418
50804	intergenic	B. abortus 9-941	t->c		573	0.0418
50804	intergenic	B. abortus S19	t->c		573	0.0418
50804	intergenic	B. canis ATCC 23365	t->c		573	0.0418
50804	intergenic	B. canis HSKA52	t->c		573	0.0418
50804	intergenic	B. ceti TE10759-12	t->c		573	0.0418
50804	intergenic	B. melitensis 16M	t->c		573	0.0418
50804	intergenic	B. melitensis ATCC 23457	t->c		573	0.0418
50804	intergenic	B. melitensis M28	t->c		573	0.0418
50804	intergenic	B. melitensis M5/90	t->c		573	0.0418
50804	intergenic	B. microti CCM4915	t->c		573	0.0418
50804	intergenic	B. ovis ATCC 25840	t->c		573	0.0418
50804	intergenic	B. pinnipedialis B2/94	t->c		573	0.0418
50804	intergenic	B. suis 1330	t->c		573	0.0418
50804	intergenic	B. suis 513UK	t->c		573	0.0418
50804	intergenic	B. suis 686	t->c		573	0.0418
50804	intergenic	B. suis VBI22	t->c		573	0.0418
50804	intergenic	Brucella sp. 09RB8471	t->c		573	0.6684
50804	intergenic	Brucella sp. 09RB8910	t->c		573	0.0418
50808	intergenic	Brucella sp. 09RB8471	c->g		569	0.3773
50809	intergenic	Brucella sp. 09RB8471	t->c		568	0.3776
50821	intergenic	Brucella sp. 09RB8471	c->t		556	0.6786
50821	intergenic	Brucella sp. 09RB8910	c->t		556	0.6786
50822	intergenic	Brucella sp. 09RB8471	c->t		555	0.6792
50822	intergenic	Brucella sp. 09RB8910	c->t		555	0.6792
50825	intergenic	Brucella sp. 09RB8471	a->g		552	0.6810
50825	intergenic	Brucella sp. 09RB8910	a->g		552	0.6810
50826	intergenic	Brucella sp. 09RB8471	a->t		551	0.6816
50826	intergenic	Brucella sp. 09RB8910	a->c		551	0.6816
50835	intergenic	Brucella sp. 09RB8471	c->t		542	0.0430
50849	intergenic	B. abortus 2308	t->c		528	0.0435
50849	intergenic	B. abortus 9-941	t->c		528	0.0435
50849	intergenic	B. abortus S19	t->c		528	0.0435
50849	intergenic	B. ceti TE10759-12	t->c		528	0.0435
50849	intergenic	B. melitensis 16M	t->a		528	0.0435
50849	intergenic	B. melitensis ATCC 23457	t->a		528	0.0435
50849	intergenic	B. melitensis M28	t->a		528	0.0435
50849	intergenic	B. melitensis M5/90	t->a		528	0.0435
50849	intergenic	B. microti CCM4915	t->c		528	0.0435
50849	intergenic	B. ovis ATCC 25840	t->c		528	0.0435
50849	intergenic	B. pinnipedialis B2/94	t->c		528	0.0435
50849	intergenic	B. suis 513UK	t->c		528	0.0435
50849	intergenic	Brucella sp. 09RB8471	t->c		528	0.1741
50849	intergenic	Brucella sp. 09RB8910	t->c		528	0.0435
50852	intergenic	Brucella sp. 09RB8471	t->c		525	0.1746
50881	intergenic	B. pinnipedialis B2/94	c->t		496	0.0449
50883	intergenic	Brucella sp. 09RB8471	a->t		494	0.0450
50883	intergenic	Brucella sp. 09RB8910	a->t		494	0.1800
50886	intergenic	Brucella sp. 09RB8910	a->t		491	0.1805
50902	intergenic	Brucella sp. 09RB8471	c->t		475	0.0459
50906	intergenic	B. abortus 2308	g->t		471	0.0461
50906	intergenic	B. abortus 9-941	g->t		471	0.0461
50906	intergenic	B. abortus S19	g->t		471	0.0461
51660	intergenic	Brucella sp. 09RB8471	g->t		950	0.0324
51660	intergenic	Brucella sp. 09RB8910	g->t		950	0.0324
51669	intergenic	Brucella sp. 09RB8471	g->a		959	0.0323
51683	intergenic	Brucella sp. 09RB8910	g->t		973	0.0321
51692	intergenic	Brucella sp. 09RB8910	a->g		982	0.0319
51712	intergenic	B. melitensis 16M	t->c		1002	0.0316
51712	intergenic	B. melitensis ATCC 23457	t->c		1002	0.0316
51712	intergenic	B. melitensis M28	t->c		1002	0.0316
51712	intergenic	B. melitensis M5/90	t->c		1002	0.0316
51786	intergenic	Brucella sp. 09RB8471	c->t		1076	0.0305
51810	intergenic	Brucella sp. 09RB8471	a->g		1100	0.1206
51813	intergenic	Brucella sp. 09RB8471	t->c		1103	0.1204
51813	intergenic	Brucella sp. 09RB8910	t->c		1103	0.0301
51864	intergenic	Brucella sp. 09RB8471	g->a		1154	0.0294
51873	intergenic	Brucella sp. 09RB8471	c->t		1163	0.1173
51873	intergenic	Brucella sp. 09RB8910	c->t		1163	0.0293
51877	intergenic	Brucella sp. 09RB8471	a->g		1167	0.1171
51883	intergenic	Brucella sp. 09RB8471	a->g		1173	0.0292
51933	intergenic	Brucella sp. 09RB8471	t->c		1223	0.0286
51943	intergenic	B. ovis ATCC 25840	g->a		1233	0.0285
51953	intergenic	Brucella sp. 09RB8471	t->c		1243	0.0284
58818	intergenic	B. abortus 2308	c->g		2051	0.0221
58818	intergenic	B. abortus 9-941	c->g		2051	0.0221
58818	intergenic	B. abortus S19	c->g		2051	0.0221
58818	intergenic	B. melitensis 16M	c->g		2051	0.0221
58818	intergenic	B. melitensis ATCC 23457	c->g		2051	0.0221
58818	intergenic	B. melitensis M28	c->g		2051	0.0221
58818	intergenic	B. melitensis M5/90	c->g		2051	0.0221
58880	intergenic	B. ovis ATCC 25840	g->a		1989	0.0224
58900	intergenic	B. abortus 2308	g->a		1969	0.0225
58900	intergenic	B. abortus 9-941	g->a		1969	0.0225
58900	intergenic	B. abortus S19	g->a		1969	0.0225
58900	intergenic	B. canis ATCC 23365	g->a		1969	0.0225
58900	intergenic	B. canis HSKA52	g->a		1969	0.0225
58900	intergenic	B. ceti TE10759-12	g->a		1969	0.0225
58900	intergenic	B. melitensis 16M	g->a		1969	0.0901
58900	intergenic	B. melitensis ATCC 23457	g->a		1969	0.0901
58900	intergenic	B. melitensis M28	g->a		1969	0.0901
58900	intergenic	B. melitensis M5/90	g->a		1969	0.0901
58900	intergenic	B. microti CCM4915	g->a		1969	0.0225
58900	intergenic	B. ovis ATCC 25840	g->a		1969	0.0225
58900	intergenic	B. pinnipedialis B2/94	g->a		1969	0.0225
58900	intergenic	B. suis 1330	g->a		1969	0.0225
58900	intergenic	B. suis 513UK	g->a		1969	0.0225
58900	intergenic	B. suis 686	g->a		1969	0.0225
58900	intergenic	B. suis VBI22	g->a		1969	0.0225
58904	intergenic	B. melitensis 16M	c->t		1965	0.2030
58904	intergenic	B. melitensis ATCC 23457	c->t		1965	0.0902
58904	intergenic	B. melitensis M28	c->t		1965	0.0902
58904	intergenic	B. melitensis M5/90	c->t		1965	0.0902
58907	intergenic	B. melitensis 16M	c->t		1962	0.0903
58915	intergenic	B. abortus 2308	c->a		1954	0.0226
58915	intergenic	B. abortus 9-941	c->a		1954	0.0226
58915	intergenic	B. abortus S19	c->a		1954	0.0226
58931	intergenic	B. abortus 2308	c->a		1938	0.0227
58931	intergenic	B. abortus 9-941	c->a		1938	0.0227
58931	intergenic	B. abortus S19	c->a		1938	0.0227
58932	intergenic	B. melitensis 16M	g->a		1937	0.0227
58932	intergenic	B. melitensis ATCC 23457	g->a		1937	0.0227
58932	intergenic	B. melitensis M28	g->a		1937	0.0227
58932	intergenic	B. melitensis M5/90	g->a		1937	0.0227
59683	intergenic	Brucella sp. 09RB8471	g->a		1186	0.0290
59691	intergenic	B. ceti TE10759-12	t->c		1178	0.0291
59710	intergenic	Brucella sp. 09RB8910	c->t		1159	0.0294
59723	intergenic	B. ovis ATCC 25840	g->a		1146	0.0295
59775	intergenic	B. canis ATCC 23365	g->t		1094	0.0302
59775	intergenic	B. canis HSKA52	g->t		1094	0.0302
59775	intergenic	Brucella sp. 09RB8910	g->a		1094	0.1209
59777	intergenic	Brucella sp. 09RB8471	t->g		1092	0.0303
59777	intergenic	Brucella sp. 09RB8910	t->g		1092	0.1210
59820	intergenic	Brucella sp. 09RB8471	c->t		1049	0.0309
60544	intergenic	Brucella sp. 09RB8471	a->g		325	0.0555
60568	intergenic	Brucella sp. 09RB8471	c->t		301	0.0576
60596	intergenic	Brucella sp. 09RB8471	g->a		273	0.0605
60721	intergenic	Brucella sp. 09RB8471	c->t		148	0.0822
60732	intergenic	B. suis 1330	t->c		137	0.0854
60732	intergenic	B. suis VBI22	t->c		137	0.0854
60741	intergenic	Brucella sp. 09RB8471	c->t		128	0.0884
60742	intergenic	B. suis Bs143CITA	g->a		127	0.0887
60742	intergenic	B. suis PT09143	g->a		127	0.0887
60774	intergenic	Brucella sp. 09RB8471	c->t		95	0.1026
60797	intergenic	Brucella sp. 09RB8471	a->g		72	0.1179
60827	intergenic	Brucella sp. 09RB8471	a->g		42	0.6172
60831	intergenic	B. abortus 2308	t->c		38	0.1622
60831	intergenic	B. abortus 9-941	t->c		38	0.1622
60831	intergenic	B. abortus S19	t->c		38	0.1622
60831	intergenic	B. canis ATCC 23365	t->c		38	0.1622
60831	intergenic	B. canis HSKA52	t->c		38	0.1622
60831	intergenic	B. ceti TE10759-12	t->c		38	0.1622
60831	intergenic	B. melitensis 16M	t->c		38	0.1622
60831	intergenic	B. melitensis ATCC 23457	t->c		38	0.1622
60831	intergenic	B. melitensis M28	t->c		38	0.1622
60831	intergenic	B. melitensis M5/90	t->c		38	0.1622
60831	intergenic	B. microti CCM4915	t->c		38	0.1622
60831	intergenic	B. ovis ATCC 25840	t->c		38	0.1622
60831	intergenic	B. pinnipedialis B2/94	t->c		38	0.1622
60831	intergenic	B. suis 1330	t->c		38	0.1622
60831	intergenic	B. suis 513UK	t->c		38	0.1622
60831	intergenic	B. suis 686	t->c		38	0.1622
60831	intergenic	B. suis Bs143CITA	t->c		38	0.1622
60831	intergenic	B. suis Bs364CITA	t->c		38	0.1622
60831	intergenic	B. suis Bs396CITA	t->c		38	0.1622
60831	intergenic	B. suis PT09143	t->c		38	0.1622
60831	intergenic	B. suis PT09172	t->c		38	0.1622
60831	intergenic	B. suis VBI22	t->c		38	0.1622
60831	intergenic	Brucella sp. 09RB8471	t->c		38	0.6489
60831	intergenic	Brucella sp. 09RB8910	t->c		38	0.1622
60949	intergenic	Brucella sp. 09RB8910	g->a		69	0.1204
60966	intergenic	Brucella sp. 09RB8471	g->a		86	0.1078
61012	intergenic	Brucella sp. 09RB8471	t->c		132	0.3482
61014	intergenic	Brucella sp. 09RB8471	t->c		134	0.3455
61024	intergenic	Brucella sp. 09RB8910	g->c		144	0.0833
62703	intergenic	B. abortus 2308	a->g		13	0.2774
62703	intergenic	B. abortus 9-941	a->g		13	0.2774
62703	intergenic	B. abortus S19	a->g		13	0.2774
62703	intergenic	B. melitensis 16M	a->g		13	0.2774
62703	intergenic	B. melitensis ATCC 23457	a->g		13	0.2774
62703	intergenic	B. melitensis M28	a->g		13	0.2774
62703	intergenic	B. melitensis M5/90	a->g		13	0.2774
62727	intergenic	B. ovis ATCC 25840	g->c		37	0.6576
62778	intergenic	Brucella sp. 09RB8471	a->g		9	0.3333
63399	intergenic	Brucella sp. 09RB8910	a->t		612	0.0404
63420	intergenic	Brucella sp. 09RB8910	c->t		633	0.0397
64621	intergenic	Brucella sp. 09RB8471	t->a		114	0.3746
64621	intergenic	Brucella sp. 09RB8910	t->a		114	0.3746
64625	intergenic	Brucella sp. 09RB8471	g->t		110	0.3814
64625	intergenic	Brucella sp. 09RB8910	g->t		110	0.3814
64632	intergenic	Brucella sp. 09RB8471	a->g		103	0.0985
64632	intergenic	Brucella sp. 09RB8910	a->g		103	0.0985
64641	intergenic	Brucella sp. 09RB8910	a->g		94	0.1031
64714	intergenic	B. ceti TE10759-12	g->a		21	0.8729
64714	intergenic	B. suis PT09143	g->a		21	0.8729
64714	intergenic	B. suis PT09172	g->a		21	0.8729
64715	intergenic	B. ceti TE10759-12	c->g		20	0.8944
64715	intergenic	B. suis PT09143	c->g		20	0.8944
64715	intergenic	B. suis PT09172	c->g		20	0.8944
64742	intergenic	B. ovis ATCC 25840	t->c		7	0.3780
64750	intergenic	B. ovis ATCC 25840	t->c		15	0.2582
64758	intergenic	B. ovis ATCC 25840	t->c		23	0.2085
64766	intergenic	B. ovis ATCC 25840	t->c		31	0.1796
64774	intergenic	B. ovis ATCC 25840	t->c		39	0.1601
64782	intergenic	B. ovis ATCC 25840	t->c		47	0.1459
64790	intergenic	B. ovis ATCC 25840	t->c		55	0.1348
64798	intergenic	B. ovis ATCC 25840	t->c		63	0.1260
64805	intergenic	B. suis Bs143CITA	c->a		70	0.4781
64806	intergenic	B. ovis ATCC 25840	t->c		71	0.1187
64806	intergenic	B. suis Bs143CITA	t->a		71	0.4747
64814	intergenic	B. ovis ATCC 25840	t->c		79	0.1125
64822	intergenic	B. ovis ATCC 25840	t->c		87	0.1072
64830	intergenic	B. ovis ATCC 25840	t->c		95	0.1026
64838	intergenic	B. ovis ATCC 25840	t->c		103	0.0985
64846	intergenic	B. ovis ATCC 25840	t->c		111	0.0949
64854	intergenic	B. ovis ATCC 25840	t->c		119	0.0917
64858	intergenic	Brucella sp. 09RB8471	g->c		123	0.8115
64861	intergenic	Brucella sp. 09RB8471	c->t		126	0.8018
64862	intergenic	B. ovis ATCC 25840	t->c		127	0.0887
66592	intergenic	Brucella sp. 09RB8471	t->c		1857	0.0232
66592	intergenic	Brucella sp. 09RB8910	t->c		1857	0.0232
66677	intergenic	Brucella sp. 09RB8910	t->c		1942	0.0908
66678	intergenic	Brucella sp. 09RB8471	t->c		1943	0.2042
66678	intergenic	Brucella sp. 09RB8910	t->c		1943	0.2042
66682	intergenic	Brucella sp. 09RB8471	c->t		1947	0.2040
66683	intergenic	Brucella sp. 09RB8471	g->a		1948	0.2039
66683	intergenic	Brucella sp. 09RB8910	g->a		1948	0.0906
66711	intergenic	Brucella sp. 09RB8910	t->g		1968	0.0225
67614	intergenic	Brucella sp. 09RB8471	t->c		1065	0.1226
67614	intergenic	Brucella sp. 09RB8910	t->c		1065	0.0306
67616	intergenic	Brucella sp. 09RB8471	a->g		1063	0.1227
67634	intergenic	Brucella sp. 09RB8471	t->c		1045	0.0309
67641	intergenic	Brucella sp. 09RB8471	c->t		1038	0.1242
67644	intergenic	Brucella sp. 09RB8471	c->t		1035	0.1243
68662	intergenic	Brucella sp. 09RB8471	t->c		17	0.2425
68662	intergenic	Brucella sp. 09RB8910	t->c		17	0.2425
69456	intergenic	Brucella sp. 09RB8910	a->g		756	0.0364
69481	intergenic	Brucella sp. 09RB8910	g->a		781	0.0358
69497	intergenic	B. abortus 2308	c->t		797	0.0354
69497	intergenic	B. abortus 9-941	c->t		797	0.0354
69497	intergenic	B. abortus S19	c->t		797	0.0354
69497	intergenic	B. canis ATCC 23365	c->t		797	0.0354
69497	intergenic	B. canis HSKA52	c->t		797	0.0354
69497	intergenic	B. ceti TE10759-12	c->t		797	0.0354
69497	intergenic	B. melitensis 16M	c->t		797	0.0354
69497	intergenic	B. melitensis ATCC 23457	c->t		797	0.0354
69497	intergenic	B. melitensis M28	c->t		797	0.0354
69497	intergenic	B. melitensis M5/90	c->t		797	0.0354
69497	intergenic	B. microti CCM4915	c->t		797	0.0354
69497	intergenic	B. ovis ATCC 25840	c->t		797	0.0354
69497	intergenic	B. pinnipedialis B2/94	c->t		797	0.0354
69497	intergenic	B. suis 1330	c->t		797	0.0354
69497	intergenic	B. suis 513UK	c->t		797	0.0354
69497	intergenic	B. suis 686	c->t		797	0.0354
69497	intergenic	B. suis VBI22	c->t		797	0.0354
69497	intergenic	Brucella sp. 09RB8471	c->t		797	0.0354
69497	intergenic	Brucella sp. 09RB8910	c->t		797	0.0354
71938	intergenic	Brucella sp. 09RB8910	t->c		66	0.1231
71948	intergenic	Brucella sp. 09RB8471	a->g		56	0.1336
71972	intergenic	Brucella sp. 09RB8910	c->t		32	0.1768
71984	intergenic	B. ceti TE10759-12	c->t		20	0.2236
72084	intergenic	Brucella sp. 09RB8910	g->a		56	0.1336
72810	intergenic	B. abortus 2308	c->g		782	0.0358
72810	intergenic	B. abortus 9-941	c->g		782	0.0358
72810	intergenic	B. abortus S19	c->g		782	0.0358
72810	intergenic	B. canis ATCC 23365	c->g		782	0.0358
72810	intergenic	B. canis HSKA52	c->g		782	0.0358
72810	intergenic	B. ceti TE10759-12	c->g		782	0.0358
72810	intergenic	B. melitensis 16M	c->g		782	0.0358
72810	intergenic	B. melitensis ATCC 23457	c->g		782	0.0358
72810	intergenic	B. melitensis M28	c->g		782	0.0358
72810	intergenic	B. melitensis M5/90	c->g		782	0.0358
72810	intergenic	B. microti CCM4915	c->g		782	0.0358
72810	intergenic	B. ovis ATCC 25840	c->g		782	0.0358
72810	intergenic	B. pinnipedialis B2/94	c->g		782	0.0358
72810	intergenic	B. suis 1330	c->g		782	0.0358
72810	intergenic	B. suis 513UK	c->g		782	0.0358
72810	intergenic	B. suis 686	c->g		782	0.0358
72810	intergenic	B. suis VBI22	c->g		782	0.0358
72880	intergenic	B. suis Bs396CITA	g->a		852	0.5482
72880	intergenic	B. suis PT09143	g->a		852	0.5482
72881	intergenic	B. suis Bs396CITA	c->a		853	0.5478
72881	intergenic	B. suis PT09143	c->a		853	0.5478
72883	intergenic	B. suis Bs396CITA	a->c		855	0.5472
72883	intergenic	B. suis PT09143	a->c		855	0.5472
72885	intergenic	B. suis Bs396CITA	a->g		857	0.5465
72885	intergenic	B. suis PT09143	a->g		857	0.5465
72910	intergenic	Brucella sp. 09RB8471	a->t		882	0.0337
72910	intergenic	Brucella sp. 09RB8910	a->t		882	0.0337
78380	intergenic	B. abortus 2308	t->c		1232	0.0285
78380	intergenic	B. abortus 9-941	t->c		1232	0.0285
78380	intergenic	B. abortus S19	t->c		1232	0.0285
78380	intergenic	B. ceti TE10759-12	t->c		1232	0.0285
78380	intergenic	B. melitensis 16M	t->c		1232	0.0285
78380	intergenic	B. melitensis ATCC 23457	t->c		1232	0.0285
78380	intergenic	B. melitensis M28	t->c		1232	0.0285
78380	intergenic	B. melitensis M5/90	t->c		1232	0.0285
78380	intergenic	B. microti CCM4915	t->c		1232	0.0285
78380	intergenic	B. pinnipedialis B2/94	t->c		1232	0.0285
78380	intergenic	B. suis 513UK	t->c		1232	0.0285
78471	intergenic	Brucella sp. 09RB8471	a->g		1141	0.1184
78471	intergenic	Brucella sp. 09RB8910	a->g		1141	0.1184
78472	intergenic	Brucella sp. 09RB8471	t->c		1140	0.1185
78472	intergenic	Brucella sp. 09RB8910	t->c		1140	0.1185
78478	intergenic	Brucella sp. 09RB8471	c->a		1134	0.1188
78478	intergenic	Brucella sp. 09RB8910	c->a		1134	0.0297
78480	intergenic	Brucella sp. 09RB8471	c->t		1132	0.1189
78495	intergenic	Brucella sp. 09RB8471	g->t		1117	0.0299
78517	intergenic	B. melitensis 16M	g->a		1095	0.1209
78517	intergenic	B. melitensis ATCC 23457	g->a		1095	0.1209
78517	intergenic	B. melitensis M28	g->a		1095	0.1209
78517	intergenic	B. melitensis M5/90	g->a		1095	0.1209
78518	intergenic	Brucella sp. 09RB8910	a->t		1094	0.0302
78532	intergenic	Brucella sp. 09RB8471	t->c		1080	0.1217
78537	intergenic	Brucella sp. 09RB8471	g->c		1075	0.1220
78546	intergenic	Brucella sp. 09RB8471	c->t		1066	0.1225
78551	intergenic	Brucella sp. 09RB8471	c->t		1061	0.1228
78554	intergenic	Brucella sp. 09RB8910	t->c		1058	0.2767
78557	intergenic	Brucella sp. 09RB8910	c->t		1055	0.2771
78558	intergenic	Brucella sp. 09RB8471	g->t		1054	0.0308
78558	intergenic	Brucella sp. 09RB8910	g->t		1054	0.2772
78574	intergenic	Brucella sp. 09RB8471	g->t		1038	0.0310
78585	intergenic	B. microti CCM4915	t->a		1027	0.0312
78610	intergenic	Brucella sp. 09RB8471	t->c		1002	0.1264
78610	intergenic	Brucella sp. 09RB8910	t->c		1002	0.1264
78611	intergenic	B. abortus 2308	a->g		1001	0.0316
78611	intergenic	B. abortus 9-941	a->g		1001	0.0316
78611	intergenic	B. abortus S19	a->g		1001	0.0316
78612	intergenic	Brucella sp. 09RB8471	c->t		1000	0.1265
78612	intergenic	Brucella sp. 09RB8910	c->t		1000	0.1265
78616	intergenic	B. microti CCM4915	t->c		996	0.0317
78624	intergenic	Brucella sp. 09RB8471	t->c		988	0.0318
78681	intergenic	B. canis ATCC 23365	g->a		931	0.0328
78681	intergenic	B. canis HSKA52	g->a		931	0.0328
78681	intergenic	B. suis 1330	g->a		931	0.0328
78681	intergenic	B. suis 686	g->a		931	0.0328
78681	intergenic	B. suis VBI22	g->a		931	0.0328
78728	intergenic	Brucella sp. 09RB8910	t->g		884	0.0336
78735	intergenic	Brucella sp. 09RB8910	t->g		877	0.3039
78737	intergenic	Brucella sp. 09RB8910	t->a		875	0.3043
78739	intergenic	Brucella sp. 09RB8910	a->g		873	0.3046
78753	intergenic	B. ovis ATCC 25840	t->c		859	0.0341
78754	intergenic	Brucella sp. 09RB8910	a->g		858	0.1366
78759	intergenic	Brucella sp. 09RB8910	a->g		853	0.5478
78761	intergenic	Brucella sp. 09RB8910	g->a		851	0.3085
78763	intergenic	Brucella sp. 09RB8910	a->g		849	0.5491
78768	intergenic	Brucella sp. 09RB8910	a->g		844	0.3098
78771	intergenic	Brucella sp. 09RB8910	t->c		841	0.1379
78774	intergenic	B. ovis ATCC 25840	c->t		838	0.1382
78780	intergenic	Brucella sp. 09RB8910	a->c		832	0.5547
78783	intergenic	Brucella sp. 09RB8910	a->t		829	0.5557
78784	intergenic	Brucella sp. 09RB8910	a->t		828	0.8688
78785	intergenic	Brucella sp. 09RB8910	a->g		827	0.8693
78789	intergenic	Brucella sp. 09RB8910	t->c		823	0.3137
78793	intergenic	B. ovis ATCC 25840	g->a		819	0.0349
78804	intergenic	B. ovis ATCC 25840	t->c		808	0.0352
78809	intergenic	Brucella sp. 09RB8910	t->a		803	0.0353
78827	intergenic	Brucella sp. 09RB8910	c->t		785	0.0357
82234	intergenic	Brucella sp. 09RB8910	c->t		2621	0.0781
82237	intergenic	Brucella sp. 09RB8910	c->t		2624	0.0781
86243	intergenic	B. abortus 2308	t->c		1116	0.0299
86243	intergenic	B. abortus 9-941	t->c		1116	0.0299
86243	intergenic	B. abortus S19	t->c		1116	0.0299
86243	intergenic	B. canis ATCC 23365	t->c		1116	0.0299
86243	intergenic	B. canis HSKA52	t->c		1116	0.0299
86243	intergenic	B. ceti TE10759-12	t->c		1116	0.0299
86243	intergenic	B. melitensis 16M	t->c		1116	0.0299
86243	intergenic	B. melitensis ATCC 23457	t->c		1116	0.0299
86243	intergenic	B. melitensis M28	t->c		1116	0.0299
86243	intergenic	B. melitensis M5/90	t->c		1116	0.0299
86243	intergenic	B. microti CCM4915	t->c		1116	0.0299
86243	intergenic	B. ovis ATCC 25840	t->c		1116	0.0299
86243	intergenic	B. pinnipedialis B2/94	t->c		1116	0.0299
86243	intergenic	B. suis 1330	t->c		1116	0.0299
86243	intergenic	B. suis 513UK	t->c		1116	0.0299
86243	intergenic	B. suis 686	t->c		1116	0.0299
86243	intergenic	B. suis VBI22	t->c		1116	0.0299
86243	intergenic	Brucella sp. 09RB8471	t->c		1116	0.0299
86243	intergenic	Brucella sp. 09RB8910	t->c		1116	0.0299
86321	intergenic	Brucella sp. 09RB8471	t->c		1038	0.0310
86321	intergenic	Brucella sp. 09RB8910	t->c		1038	0.0310
86369	intergenic	Brucella sp. 09RB8471	g->a		990	0.2860
86379	intergenic	B. suis 513UK	c->t		980	0.0319
86393	intergenic	Brucella sp. 09RB8471	c->a		966	0.0322
87059	intergenic	B. canis ATCC 23365	c->t		300	0.0577
87059	intergenic	B. canis HSKA52	c->t		300	0.0577
87059	intergenic	B. suis 1330	c->t		300	0.0577
87059	intergenic	B. suis 686	c->t		300	0.0577
87059	intergenic	B. suis VBI22	c->t		300	0.0577
87077	intergenic	Brucella sp. 09RB8471	c->a		282	0.0595
87077	intergenic	Brucella sp. 09RB8910	c->a		282	0.0595
87082	intergenic	B. suis 1330	g->a		277	0.0601
87082	intergenic	B. suis VBI22	g->a		277	0.0601
87085	intergenic	B. abortus 2308	a->g		274	0.0604
87085	intergenic	B. abortus 9-941	a->g		274	0.0604
87085	intergenic	B. abortus S19	a->g		274	0.0604
87085	intergenic	B. ceti TE10759-12	a->g		274	0.0604
87085	intergenic	B. melitensis 16M	a->g		274	0.0604
87085	intergenic	B. melitensis ATCC 23457	a->g		274	0.0604
87085	intergenic	B. melitensis M28	a->g		274	0.0604
87085	intergenic	B. melitensis M5/90	a->g		274	0.0604
87085	intergenic	B. microti CCM4915	a->g		274	0.0604
87085	intergenic	B. ovis ATCC 25840	a->g		274	0.0604
87085	intergenic	B. pinnipedialis B2/94	a->g		274	0.0604
87085	intergenic	B. suis 513UK	a->g		274	0.0604
87085	intergenic	Brucella sp. 09RB8471	a->g		274	0.0604
87085	intergenic	Brucella sp. 09RB8910	a->g		274	0.0604
87234	intergenic	Brucella sp. 09RB8471	g->a		125	0.3578
88211	intergenic	Brucella sp. 09RB8910	a->g		850	0.0343
88237	intergenic	B. ceti TE10759-12	t->a		876	0.1351
88239	intergenic	B. ceti TE10759-12	g->a		878	0.1350
88287	intergenic	B. canis ATCC 23365	g->a		926	0.0329
88287	intergenic	B. canis HSKA52	g->a		926	0.0329
88287	intergenic	B. suis 686	g->a		926	0.0329
88313	intergenic	B. suis Bs143CITA	c->g		952	0.0324
88323	intergenic	B. ceti TE10759-12	a->g		962	0.0322
88331	intergenic	B. suis Bs143CITA	t->g		970	0.0321
88331	intergenic	B. suis PT09172	t->g		970	0.0321
89482	intergenic	B. microti CCM4915	a->t		2121	0.0217
89533	intergenic	Brucella sp. 09RB8910	c->t		2172	0.0215
89574	intergenic	B. abortus 2308	a->c		2213	0.0213
89574	intergenic	B. abortus 9-941	a->c		2213	0.0213
89574	intergenic	B. abortus S19	a->c		2213	0.0213
89574	intergenic	B. canis ATCC 23365	a->c		2213	0.0213
89574	intergenic	B. canis HSKA52	a->c		2213	0.0213
89574	intergenic	B. ceti TE10759-12	a->c		2213	0.0213
89574	intergenic	B. melitensis 16M	a->c		2213	0.0213
89574	intergenic	B. melitensis ATCC 23457	a->c		2213	0.0213
89574	intergenic	B. melitensis M28	a->c		2213	0.0213
89574	intergenic	B. melitensis M5/90	a->c		2213	0.0213
89574	intergenic	B. microti CCM4915	a->c		2213	0.0213
89574	intergenic	B. ovis ATCC 25840	a->c		2213	0.0213
89574	intergenic	B. pinnipedialis B2/94	a->c		2213	0.0213
89574	intergenic	B. suis 1330	a->c		2213	0.0213
89574	intergenic	B. suis 513UK	a->c		2213	0.0213
89574	intergenic	B. suis 686	a->c		2213	0.0213
89574	intergenic	B. suis VBI22	a->c		2213	0.0213
89574	intergenic	Brucella sp. 09RB8471	a->c		2213	0.0213
89574	intergenic	Brucella sp. 09RB8910	a->c		2213	0.0213
89599	intergenic	Brucella sp. 09RB8471	a->g		2238	0.0846
89599	intergenic	Brucella sp. 09RB8910	a->g		2238	0.0211
89601	intergenic	Brucella sp. 09RB8471	t->c		2240	0.0845
89608	intergenic	B. melitensis 16M	t->c		2247	0.0211
90481	intergenic	Brucella sp. 09RB8471	a->g		3120	0.0179
90481	intergenic	Brucella sp. 09RB8910	a->g		3120	0.0179
93824	intergenic	Brucella sp. 09RB8910	a->g		61	0.1280
93855	intergenic	Brucella sp. 09RB8910	c->t		30	0.1826
93867	intergenic	Brucella sp. 09RB8471	g->a		18	0.2357
93946	intergenic	Brucella sp. 09RB8471	a->g		50	0.5657
93947	intergenic	Brucella sp. 09RB8910	t->g		51	0.1400
93950	intergenic	Brucella sp. 09RB8471	c->t		54	0.5443
93965	intergenic	Brucella sp. 09RB8471	c->t		69	0.1204
93988	intergenic	B. abortus 2308	g->a		92	0.1043
93988	intergenic	B. abortus 9-941	g->a		92	0.1043
93988	intergenic	B. abortus S19	g->a		92	0.1043
94012	intergenic	B. suis 513UK	a->g		116	0.0928
94865	intergenic	B. melitensis 16M	g->a		969	0.0321
95447	intergenic	B. melitensis 16M	a->t		1551	0.0254
95447	intergenic	B. melitensis ATCC 23457	a->t		1551	0.0254
95447	intergenic	B. melitensis M28	a->t		1551	0.0254
95447	intergenic	B. melitensis M5/90	a->t		1551	0.0254
95911	intergenic	Brucella sp. 09RB8910	g->a		2015	0.0891
95913	intergenic	Brucella sp. 09RB8910	c->t		2017	0.0891
95939	intergenic	Brucella sp. 09RB8471	g->a		2043	0.0221
95956	intergenic	Brucella sp. 09RB8910	a->g		2060	0.0220
95990	intergenic	B. abortus 2308	g->c		2094	0.0219
95990	intergenic	B. abortus 9-941	g->c		2094	0.0219
95990	intergenic	B. abortus S19	g->c		2094	0.0219
95990	intergenic	B. canis ATCC 23365	g->c		2094	0.0219
95990	intergenic	B. canis HSKA52	g->c		2094	0.0219
95990	intergenic	B. ceti TE10759-12	g->c		2094	0.0219
95990	intergenic	B. melitensis 16M	g->c		2094	0.0219
95990	intergenic	B. melitensis ATCC 23457	g->c		2094	0.0219
95990	intergenic	B. melitensis M28	g->c		2094	0.0219
95990	intergenic	B. melitensis M5/90	g->c		2094	0.0219
95990	intergenic	B. microti CCM4915	g->c		2094	0.0219
95990	intergenic	B. pinnipedialis B2/94	g->c		2094	0.0219
95990	intergenic	B. suis 1330	g->c		2094	0.0219
95990	intergenic	B. suis 513UK	g->c		2094	0.0219
95990	intergenic	B. suis 686	g->c		2094	0.0219
95990	intergenic	B. suis VBI22	g->c		2094	0.0219
95990	intergenic	Brucella sp. 09RB8471	g->c		2094	0.0219
95990	intergenic	Brucella sp. 09RB8910	g->c		2094	0.0219
96388	intergenic	Brucella sp. 09RB8471	c->t		2492	0.0200
97331	intergenic	Brucella sp. 09RB8471	t->a		3435	0.0682
97336	intergenic	Brucella sp. 09RB8471	a->t		3440	0.2728
97337	intergenic	Brucella sp. 09RB8471	t->c		3441	0.1534
97339	intergenic	Brucella sp. 09RB8471	g->t		3443	0.1534
97358	intergenic	Brucella sp. 09RB8910	c->t		3462	0.0680
97359	intergenic	Brucella sp. 09RB8471	a->g		3463	0.0680
97359	intergenic	Brucella sp. 09RB8910	a->g		3463	0.0680
97361	intergenic	Brucella sp. 09RB8471	c->t		3465	0.0680
97387	intergenic	Brucella sp. 09RB8910	g->a		3491	0.0169
97398	intergenic	Brucella sp. 09RB8910	a->g		3502	0.0169
102612	intergenic	Brucella sp. 09RB8471	t->c		6396	0.0125
102612	intergenic	Brucella sp. 09RB8910	t->c		6396	0.0125
102683	intergenic	Brucella sp. 09RB8471	t->c		6325	0.0126
102708	intergenic	Brucella sp. 09RB8471	c->t		6300	0.0126
102731	intergenic	Brucella sp. 09RB8471	c->t		6277	0.0126
102731	intergenic	Brucella sp. 09RB8910	c->t		6277	0.0126
102755	intergenic	Brucella sp. 09RB8471	c->t		6253	0.0126
103414	intergenic	Brucella sp. 09RB8910	c->t		5594	0.0134
103432	intergenic	Brucella sp. 09RB8471	c->t		5576	0.0134
103468	intergenic	B. suis Bs143CITA	t->c		5540	0.0134
103476	intergenic	B. suis Bs143CITA	t->c		5532	0.0134
103478	intergenic	Brucella sp. 09RB8471	a->g		5530	0.0134
103481	intergenic	B. suis Bs396CITA	c->t		5527	0.0135
103484	intergenic	B. suis Bs143CITA	a->c		5524	0.2153
103485	intergenic	B. suis Bs143CITA	t->g		5523	0.2153
103488	intergenic	B. suis Bs143CITA	t->a		5520	0.2154
103488	intergenic	B. suis Bs396CITA	t->a		5520	0.0135
103489	intergenic	B. suis Bs143CITA	t->c		5519	0.2154
103497	intergenic	B. suis Bs143CITA	c->t		5511	0.0135
103497	intergenic	B. suis Bs396CITA	c->t		5511	0.0135
103506	intergenic	B. suis Bs143CITA	t->g		5502	0.0135
103533	intergenic	B. ovis ATCC 25840	a->g		5475	0.0135
103533	intergenic	Brucella sp. 09RB8910	a->g		5475	0.0135
103547	intergenic	B. melitensis 16M	a->g		5461	0.0135
103547	intergenic	B. melitensis ATCC 23457	a->g		5461	0.0135
103547	intergenic	B. melitensis M28	a->g		5461	0.0135
103547	intergenic	B. melitensis M5/90	a->g		5461	0.0135
103551	intergenic	B. ceti TE10759-12	c->t		5457	0.0135
103583	intergenic	Brucella sp. 09RB8471	t->c		5425	0.0543
103588	intergenic	Brucella sp. 09RB8471	g->a		5420	0.0543
103612	intergenic	Brucella sp. 09RB8910	g->a		5396	0.0136
105479	intergenic	B. canis ATCC 23365	a->t		3529	0.0168
105479	intergenic	B. canis HSKA52	a->t		3529	0.0168
105479	intergenic	B. suis 686	a->t		3529	0.0168
105551	intergenic	Brucella sp. 09RB8471	t->c		3457	0.0170
105563	intergenic	Brucella sp. 09RB8471	c->t		3445	0.0681
105693	intergenic	B. suis Bs143CITA	a->g		3315	0.0695
105693	intergenic	B. suis Bs396CITA	a->g		3315	0.0695
105697	intergenic	B. suis Bs143CITA	g->a		3311	0.0695
105697	intergenic	B. suis Bs396CITA	g->a		3311	0.0695
105705	intergenic	Brucella sp. 09RB8910	c->t		3303	0.0174
105718	intergenic	B. suis PT09143	c->t		3290	0.0697
105722	intergenic	B. suis PT09143	g->a		3286	0.0698
105744	intergenic	Brucella sp. 09RB8471	a->g		3264	0.0700
105757	intergenic	B. microti CCM4915	t->g		3251	0.0175
105759	intergenic	Brucella sp. 09RB8910	t->c		3249	0.0175
105785	intergenic	B. suis 513UK	c->t		3223	0.0176
105789	intergenic	B. melitensis ATCC 23457	t->c		3219	0.0176
105841	intergenic	Brucella sp. 09RB8471	g->a		3167	0.0711
105841	intergenic	Brucella sp. 09RB8910	g->a		3167	0.0711
105843	intergenic	Brucella sp. 09RB8471	t->c		3165	0.0711
105843	intergenic	Brucella sp. 09RB8910	t->c		3165	0.0711
105861	intergenic	Brucella sp. 09RB8471	c->a		3147	0.0178
105861	intergenic	Brucella sp. 09RB8910	c->a		3147	0.0178
106748	intergenic	Brucella sp. 09RB8471	a->g		2260	0.3366
106750	intergenic	Brucella sp. 09RB8471	g->t		2258	0.3367
106751	intergenic	Brucella sp. 09RB8471	a->g		2257	0.3368
106752	intergenic	Brucella sp. 09RB8471	t->c		2256	0.3369
106752	intergenic	Brucella sp. 09RB8910	t->c		2256	0.0211
106826	intergenic	Brucella sp. 09RB8471	c->t		2182	0.0214
107415	intergenic	Brucella sp. 09RB8471	a->g		1593	0.0251
107415	intergenic	Brucella sp. 09RB8910	a->g		1593	0.0251
107419	intergenic	B. suis 513UK	c->t		1589	0.0251
107514	intergenic	Brucella sp. 09RB8471	a->g		1494	0.0259
107514	intergenic	Brucella sp. 09RB8910	a->g		1494	0.0259
107558	intergenic	Brucella sp. 09RB8471	t->a		1450	0.0263
107558	intergenic	Brucella sp. 09RB8910	t->a		1450	0.0263
107604	intergenic	B. melitensis ATCC 23457	g->a		1404	0.0267
107604	intergenic	B. melitensis M28	g->a		1404	0.0267
107604	intergenic	B. melitensis M5/90	g->a		1404	0.0267
107613	intergenic	Brucella sp. 09RB8910	c->t		1395	0.0268
107642	intergenic	Brucella sp. 09RB8910	t->c		1366	0.0271
107660	intergenic	Brucella sp. 09RB8471	c->t		1348	0.0272
107663	intergenic	Brucella sp. 09RB8910	t->a		1345	0.0273
107681	intergenic	Brucella sp. 09RB8910	c->t		1327	0.0275
107682	intergenic	B. suis Bs143CITA	a->g		1326	0.0275
107694	intergenic	B. suis PT09172	t->c		1314	0.1103
107698	intergenic	B. suis PT09172	a->g		1310	0.1105
107701	intergenic	Brucella sp. 09RB8910	c->g		1307	0.1106
107706	intergenic	B. abortus 2308	t->g		1302	0.0277
107706	intergenic	B. abortus 9-941	t->g		1302	0.0277
107706	intergenic	B. abortus S19	t->g		1302	0.0277
107706	intergenic	B. canis ATCC 23365	t->g		1302	0.0277
107706	intergenic	B. canis HSKA52	t->g		1302	0.0277
107706	intergenic	B. ceti TE10759-12	t->g		1302	0.0277
107706	intergenic	B. melitensis 16M	t->g		1302	0.0277
107706	intergenic	B. melitensis ATCC 23457	t->g		1302	0.0277
107706	intergenic	B. melitensis M28	t->g		1302	0.0277
107706	intergenic	B. melitensis M5/90	t->g		1302	0.0277
107706	intergenic	B. microti CCM4915	t->g		1302	0.0277
107706	intergenic	B. ovis ATCC 25840	t->g		1302	0.0277
107706	intergenic	B. pinnipedialis B2/94	t->g		1302	0.0277
107706	intergenic	B. suis 1330	t->g		1302	0.0277
107706	intergenic	B. suis 513UK	t->g		1302	0.0277
107706	intergenic	B. suis 686	t->g		1302	0.0277
107706	intergenic	B. suis VBI22	t->g		1302	0.0277
107706	intergenic	Brucella sp. 09RB8471	t->g		1302	0.0277
107706	intergenic	Brucella sp. 09RB8910	t->g		1302	0.1109
108202	intergenic	Brucella sp. 09RB8910	t->c		806	0.0352
108214	intergenic	Brucella sp. 09RB8910	g->a		794	0.0355
108222	intergenic	Brucella sp. 09RB8910	g->t		786	0.0357
108232	intergenic	Brucella sp. 09RB8910	c->t		776	0.0359
108961	intergenic	Brucella sp. 09RB8471	a->c		47	0.1459
108978	intergenic	Brucella sp. 09RB8471	g->a		30	0.7303
108980	intergenic	Brucella sp. 09RB8471	c->t		28	0.7559
108999	intergenic	Brucella sp. 09RB8471	a->g		9	0.3333
109011	intergenic	B. ovis ATCC 25840	t->c		1406	0.0267
109020	intergenic	Brucella sp. 09RB8471	t->c		1397	0.0268
109020	intergenic	Brucella sp. 09RB8910	t->a		1397	0.0268
109027	intergenic	Brucella sp. 09RB8910	a->t		1390	0.0268
109881	intergenic	Brucella sp. 09RB8471	g->a		536	0.0432
109894	intergenic	Brucella sp. 09RB8471	g->a		523	0.0437
109927	intergenic	B. suis 513UK	c->t		490	0.0452
109938	intergenic	Brucella sp. 09RB8471	g->t		479	0.4112
109939	intergenic	Brucella sp. 09RB8471	t->c		478	0.4117
109940	intergenic	Brucella sp. 09RB8471	g->t		477	0.4121
109955	intergenic	Brucella sp. 09RB8471	a->t		462	0.0465
109955	intergenic	Brucella sp. 09RB8910	a->t		462	0.1861
109957	intergenic	Brucella sp. 09RB8910	a->g		460	0.1865
110078	intergenic	Brucella sp. 09RB8471	t->c		339	0.2173
110078	intergenic	Brucella sp. 09RB8910	t->c		339	0.0543
110082	intergenic	Brucella sp. 09RB8471	c->t		335	0.2185
110106	intergenic	Brucella sp. 09RB8471	t->c		311	0.0567
110106	intergenic	Brucella sp. 09RB8910	t->c		311	0.0567
111156	intergenic	Brucella sp. 09RB8910	c->t		2139	0.0216
111187	intergenic	Brucella sp. 09RB8471	g->a		2170	0.0215
114164	intergenic	Brucella sp. 09RB8910	a->g		5147	0.0558
114168	intergenic	Brucella sp. 09RB8910	t->a		5151	0.0557
114194	intergenic	Brucella sp. 09RB8471	c->t		5177	0.0139
114194	intergenic	Brucella sp. 09RB8910	c->t		5177	0.0139
114208	intergenic	Brucella sp. 09RB8471	a->g		5191	0.0139
114208	intergenic	Brucella sp. 09RB8910	a->g		5191	0.0139
114237	intergenic	Brucella sp. 09RB8910	a->g		5220	0.0138
114250	intergenic	Brucella sp. 09RB8471	t->c		5233	0.0138
114250	intergenic	Brucella sp. 09RB8910	t->c		5233	0.0138
114257	intergenic	Brucella sp. 09RB8910	t->c		5240	0.0138
114275	intergenic	B. ceti TE10759-12	g->a		5258	0.0138
114370	intergenic	B. melitensis 16M	c->t		5353	0.0137
114504	intergenic	Brucella sp. 09RB8910	t->c		5487	0.0135
114520	intergenic	B. suis 513UK	a->c		5503	0.0135
123143	intergenic	Brucella sp. 09RB8471	c->g		8532	0.0108
123143	intergenic	Brucella sp. 09RB8910	c->g		8532	0.0108
124540	intergenic	B. ceti TE10759-12	c->t		7135	0.0118
124540	intergenic	B. pinnipedialis B2/94	c->t		7135	0.0118
124564	intergenic	Brucella sp. 09RB8471	a->g		7111	0.0119
125413	intergenic	B. suis Bs143CITA	c->t		6262	0.0126
125413	intergenic	B. suis PT09143	c->t		6262	0.0126
125413	intergenic	B. suis PT09172	c->t		6262	0.0126
125440	intergenic	B. melitensis ATCC 23457	c->t		6235	0.0127
125440	intergenic	B. melitensis M28	c->t		6235	0.0127
125440	intergenic	B. melitensis M5/90	c->t		6235	0.0127
125456	intergenic	B. ovis ATCC 25840	g->a		6219	0.0127
127313	intergenic	Brucella sp. 09RB8910	g->a		4362	0.0606
127315	intergenic	Brucella sp. 09RB8471	t->c		4360	0.0151
127315	intergenic	Brucella sp. 09RB8910	t->c		4360	0.0606
127331	intergenic	Brucella sp. 09RB8910	t->c		4344	0.0152
128221	intergenic	Brucella sp. 09RB8471	a->g		3454	0.0681
128221	intergenic	Brucella sp. 09RB8910	a->g		3454	0.0681
128231	intergenic	B. microti CCM4915	c->t		3444	0.0170
128241	intergenic	Brucella sp. 09RB8910	a->g		3434	0.0683
128260	intergenic	Brucella sp. 09RB8471	c->t		3415	0.0684
128263	intergenic	Brucella sp. 09RB8471	c->a		3412	0.0685
130587	intergenic	B. abortus 2308	t->c		1088	0.0303
130587	intergenic	B. abortus 9-941	t->c		1088	0.0303
130587	intergenic	B. abortus S19	t->c		1088	0.0303
130587	intergenic	B. microti CCM4915	t->c		1088	0.0303
130587	intergenic	B. ovis ATCC 25840	t->c		1088	0.0303
130718	intergenic	Brucella sp. 09RB8471	t->c		957	0.0323
130725	intergenic	Brucella sp. 09RB8471	t->c		950	0.0324
130725	intergenic	Brucella sp. 09RB8910	t->c		950	0.0324
131481	intergenic	B. ovis ATCC 25840	g->a		194	0.0718
131504	intergenic	Brucella sp. 09RB8910	t->a		171	0.3059
131511	intergenic	Brucella sp. 09RB8910	c->a		164	0.7028
131512	intergenic	B. ceti TE10759-12	t->c		163	0.0783
131512	intergenic	B. pinnipedialis B2/94	t->c		163	0.0783
131513	intergenic	Brucella sp. 09RB8910	g->t		162	0.7071
131516	intergenic	Brucella sp. 09RB8471	c->t		159	0.0793
131553	intergenic	B. abortus 2308	c->t		122	0.0905
131553	intergenic	B. abortus 9-941	c->t		122	0.0905
131553	intergenic	B. abortus S19	c->t		122	0.0905
131553	intergenic	B. canis ATCC 23365	c->t		122	0.0905
131553	intergenic	B. canis HSKA52	c->t		122	0.0905
131553	intergenic	B. ceti TE10759-12	c->t		122	0.0905
131553	intergenic	B. melitensis 16M	c->t		122	0.0905
131553	intergenic	B. melitensis ATCC 23457	c->t		122	0.0905
131553	intergenic	B. melitensis M28	c->t		122	0.0905
131553	intergenic	B. melitensis M5/90	c->t		122	0.0905
131553	intergenic	B. microti CCM4915	c->t		122	0.0905
131553	intergenic	B. ovis ATCC 25840	c->t		122	0.0905
131553	intergenic	B. pinnipedialis B2/94	c->t		122	0.0905
131553	intergenic	B. suis 1330	c->t		122	0.0905
131553	intergenic	B. suis 513UK	c->t		122	0.0905
131553	intergenic	B. suis 686	c->t		122	0.0905
131553	intergenic	B. suis VBI22	c->t		122	0.0905
131553	intergenic	Brucella sp. 09RB8471	c->t		122	0.0905
131553	intergenic	Brucella sp. 09RB8910	c->t		122	0.0905
131580	intergenic	B. ovis ATCC 25840	g->a		95	0.1026
131581	intergenic	Brucella sp. 09RB8910	a->c		94	0.1031
131611	intergenic	Brucella sp. 09RB8471	c->a		64	0.1250
131623	intergenic	Brucella sp. 09RB8471	a->g		52	0.1387
131646	intergenic	Brucella sp. 09RB8471	a->c		29	0.1857
131665	intergenic	Brucella sp. 09RB8471	g->t		10	0.3162
131666	intergenic	Brucella sp. 09RB8910	g->a		9	0.3333
131710	intergenic	Brucella sp. 09RB8910	a->g		34	0.1715
132468	intergenic	Brucella sp. 09RB8471	c->t		792	0.1421
132473	intergenic	Brucella sp. 09RB8471	t->c		797	0.1417
132532	intergenic	Brucella sp. 09RB8471	t->c		856	0.1367
132537	intergenic	Brucella sp. 09RB8471	a->g		861	0.5453
132540	intergenic	Brucella sp. 09RB8471	a->g		864	0.3062
132542	intergenic	Brucella sp. 09RB8471	a->g		866	0.3058
132592	intergenic	Brucella sp. 09RB8471	t->c		916	0.0330
132609	intergenic	Brucella sp. 09RB8471	g->c		933	0.0327
132609	intergenic	Brucella sp. 09RB8910	g->c		933	0.0327
132624	intergenic	Brucella sp. 09RB8910	a->g		948	0.1299
132626	intergenic	Brucella sp. 09RB8910	c->t		950	0.1298
132639	intergenic	Brucella sp. 09RB8910	c->t		963	0.0322
133274	intergenic	Brucella sp. 09RB8471	t->c		1598	0.1001
133283	intergenic	Brucella sp. 09RB8471	a->g		1607	0.2245
133284	intergenic	Brucella sp. 09RB8471	a->g		1608	0.2244
133286	intergenic	Brucella sp. 09RB8471	t->a		1610	0.2243
133290	intergenic	Brucella sp. 09RB8910	g->a		1614	0.3983
133295	intergenic	Brucella sp. 09RB8471	g->a		1619	0.2237
133295	intergenic	Brucella sp. 09RB8910	g->a		1619	0.3976
134761	intergenic	Brucella sp. 09RB8910	t->g		3085	0.0180
134796	intergenic	B. melitensis 16M	a->g		3120	0.0179
134796	intergenic	B. melitensis ATCC 23457	a->g		3120	0.0179
134796	intergenic	B. melitensis M28	a->g		3120	0.0179
134796	intergenic	B. melitensis M5/90	a->g		3120	0.0179
134851	intergenic	Brucella sp. 09RB8471	t->g		3175	0.0710
134851	intergenic	Brucella sp. 09RB8910	t->g		3175	0.0177
134853	intergenic	Brucella sp. 09RB8471	t->a		3177	0.0710
134903	intergenic	Brucella sp. 09RB8471	g->a		3227	0.0704
134903	intergenic	Brucella sp. 09RB8910	g->a		3227	0.0704
134904	intergenic	B. ovis ATCC 25840	a->g		3228	0.0704
134967	intergenic	B. microti CCM4915	c->g		3291	0.0174
134983	intergenic	Brucella sp. 09RB8471	a->g		3307	0.0174
134983	intergenic	Brucella sp. 09RB8910	a->g		3307	0.0174
135002	intergenic	Brucella sp. 09RB8471	t->a		3326	0.0173
135002	intergenic	Brucella sp. 09RB8910	t->a		3326	0.0173
135020	intergenic	B. suis 686	c->t		3344	0.0173
135021	intergenic	Brucella sp. 09RB8471	g->a		3345	0.0173
135021	intergenic	Brucella sp. 09RB8910	g->a		3345	0.0173
135054	intergenic	Brucella sp. 09RB8910	g->a		3378	0.0688
135056	intergenic	Brucella sp. 09RB8471	a->g		3380	0.0172
135056	intergenic	Brucella sp. 09RB8910	a->g		3380	0.0688
135116	intergenic	Brucella sp. 09RB8471	c->a		3440	0.0170
135156	intergenic	Brucella sp. 09RB8471	c->t		3480	0.1526
135158	intergenic	Brucella sp. 09RB8471	a->c		3482	0.1525
135159	intergenic	Brucella sp. 09RB8471	a->g		3483	0.1525
140239	intergenic	Brucella sp. 09RB8471	g->a		2761	0.0190
140279	intergenic	Brucella sp. 09RB8471	a->t		2721	0.0767
140279	intergenic	Brucella sp. 09RB8910	a->t		2721	0.0767
140284	intergenic	Brucella sp. 09RB8471	a->g		2716	0.1727
140287	intergenic	Brucella sp. 09RB8471	t->c		2713	0.0768
142849	intergenic	B. pinnipedialis B2/94	g->a		151	0.0814
142888	intergenic	Brucella sp. 09RB8471	g->a		112	0.0945
142945	intergenic	B. abortus 2308	g->a		55	0.1348
142945	intergenic	B. abortus 9-941	g->a		55	0.1348
142945	intergenic	B. abortus S19	g->a		55	0.1348
142973	intergenic	B. microti CCM4915	g->a		27	0.1925
142984	intergenic	Brucella sp. 09RB8471	c->g		16	0.2500
142990	intergenic	Brucella sp. 09RB8471	t->c		10	0.3162
142990	intergenic	Brucella sp. 09RB8910	t->c		10	0.3162
143071	intergenic	Brucella sp. 09RB8910	g->a		62	0.5080
143073	intergenic	Brucella sp. 09RB8471	t->c		64	0.1250
143073	intergenic	Brucella sp. 09RB8910	t->c		64	0.5000
143085	intergenic	Brucella sp. 09RB8910	t->c		76	0.1147
146977	intergenic	B. ovis ATCC 25840	c->t		2225	0.0212
147091	intergenic	B. microti CCM4915	a->c		2339	0.0207
147091	intergenic	B. ovis ATCC 25840	a->c		2339	0.0207
147091	intergenic	B. pinnipedialis B2/94	a->c		2339	0.0207
147091	intergenic	B. suis 686	a->c		2339	0.0207
147655	intergenic	Brucella sp. 09RB8910	c->g		2903	0.0742
147656	intergenic	Brucella sp. 09RB8910	g->a		2904	0.0742
148054	intergenic	Brucella sp. 09RB8471	a->t		3302	0.0696
148054	intergenic	Brucella sp. 09RB8910	a->t		3302	0.0696
148057	intergenic	Brucella sp. 09RB8471	a->c		3305	0.0696
148057	intergenic	Brucella sp. 09RB8910	a->c		3305	0.0696
148093	intergenic	Brucella sp. 09RB8471	t->c		3341	0.0173
148100	intergenic	Brucella sp. 09RB8471	c->a		3348	0.0173
148100	intergenic	Brucella sp. 09RB8910	c->a		3348	0.0173
148135	intergenic	Brucella sp. 09RB8471	a->t		3383	0.0172
148135	intergenic	Brucella sp. 09RB8910	a->t		3383	0.0172
148147	intergenic	Brucella sp. 09RB8471	g->a		3395	0.0172
148219	intergenic	Brucella sp. 09RB8471	g->a		3467	0.0170
148809	intergenic	Brucella sp. 09RB8910	g->a		4057	0.0157
149356	intergenic	Brucella sp. 09RB8471	t->c		4604	0.0147
149356	intergenic	Brucella sp. 09RB8910	t->c		4604	0.0147
149363	intergenic	Brucella sp. 09RB8471	t->c		4611	0.0147
149380	intergenic	Brucella sp. 09RB8471	c->g		4628	0.0147
149388	intergenic	Brucella sp. 09RB8471	t->c		4636	0.0587
149388	intergenic	Brucella sp. 09RB8910	t->c		4636	0.0587
149389	intergenic	Brucella sp. 09RB8910	t->g		4637	0.0587
149413	intergenic	B. ovis ATCC 25840	c->t		4661	0.0146
149425	intergenic	B. abortus 2308	g->a		4673	0.0146
149425	intergenic	B. abortus 9-941	g->a		4673	0.0146
149425	intergenic	B. abortus S19	g->a		4673	0.0146
149425	intergenic	B. ceti TE10759-12	g->a		4673	0.0146
149425	intergenic	B. melitensis 16M	g->a		4673	0.0146
149425	intergenic	B. melitensis ATCC 23457	g->a		4673	0.0146
149425	intergenic	B. melitensis M28	g->a		4673	0.0146
149425	intergenic	B. melitensis M5/90	g->a		4673	0.0146
149425	intergenic	B. microti CCM4915	g->a		4673	0.0146
149425	intergenic	B. ovis ATCC 25840	g->a		4673	0.0146
149425	intergenic	B. pinnipedialis B2/94	g->a		4673	0.0146
149425	intergenic	B. suis 513UK	g->a		4673	0.0146
149428	intergenic	Brucella sp. 09RB8471	c->t		4676	0.0585
149428	intergenic	Brucella sp. 09RB8910	c->t		4676	0.0585
149445	intergenic	B. microti CCM4915	a->g		4693	0.0146
149445	intergenic	Brucella sp. 09RB8471	a->g		4693	0.0584
149445	intergenic	Brucella sp. 09RB8910	a->g		4693	0.0584
149449	intergenic	Brucella sp. 09RB8471	a->g		4697	0.0584
149449	intergenic	Brucella sp. 09RB8910	a->g		4697	0.0584
149459	intergenic	Brucella sp. 09RB8471	g->a		4707	0.0146
149459	intergenic	Brucella sp. 09RB8910	g->a		4707	0.0146
149461	intergenic	B. abortus 2308	c->a		4709	0.0146
149461	intergenic	B. abortus 9-941	c->a		4709	0.0146
149461	intergenic	B. abortus S19	c->a		4709	0.0146
149471	intergenic	Brucella sp. 09RB8910	t->c		4719	0.0146
149496	intergenic	B. abortus 2308	g->c		4744	0.0145
149496	intergenic	B. abortus 9-941	g->c		4744	0.0145
149496	intergenic	B. abortus S19	g->c		4744	0.0145
149496	intergenic	B. canis ATCC 23365	g->c		4744	0.0145
149496	intergenic	B. canis HSKA52	g->c		4744	0.0145
149496	intergenic	B. ceti TE10759-12	g->c		4744	0.0145
149496	intergenic	B. melitensis 16M	g->c		4744	0.0145
149496	intergenic	B. melitensis ATCC 23457	g->c		4744	0.0145
149496	intergenic	B. melitensis M28	g->c		4744	0.0145
149496	intergenic	B. melitensis M5/90	g->c		4744	0.0145
149496	intergenic	B. microti CCM4915	g->c		4744	0.0145
149496	intergenic	B. ovis ATCC 25840	g->c		4744	0.0145
149496	intergenic	B. pinnipedialis B2/94	g->c		4744	0.0145
149496	intergenic	B. suis 1330	g->c		4744	0.0145
149496	intergenic	B. suis 513UK	g->c		4744	0.0145
149496	intergenic	B. suis 686	g->c		4744	0.0145
149496	intergenic	B. suis VBI22	g->c		4744	0.0145
149496	intergenic	Brucella sp. 09RB8471	g->c		4744	0.0145
149496	intergenic	Brucella sp. 09RB8910	g->c		4744	0.0145
149524	intergenic	Brucella sp. 09RB8910	g->a		4772	0.0145
150203	intergenic	Brucella sp. 09RB8471	c->t		5451	0.0135
150209	intergenic	Brucella sp. 09RB8910	g->a		5457	0.0135
150218	intergenic	Brucella sp. 09RB8910	c->t		5466	0.0135
150247	intergenic	Brucella sp. 09RB8471	t->c		5495	0.0135
150270	intergenic	Brucella sp. 09RB8471	g->a		5518	0.0135
150270	intergenic	Brucella sp. 09RB8910	g->a		5518	0.0135
150903	intergenic	B. ovis ATCC 25840	c->t		6151	0.0128
157147	intergenic	B. pinnipedialis B2/94	c->t		8704	0.0107
157192	intergenic	Brucella sp. 09RB8471	c->t		8659	0.0107
157192	intergenic	Brucella sp. 09RB8910	c->t		8659	0.0107
159586	intergenic	B. canis ATCC 23365	c->t		6265	0.0126
159586	intergenic	B. canis HSKA52	c->t		6265	0.0126
159586	intergenic	B. suis 1330	c->t		6265	0.0126
159586	intergenic	B. suis 686	c->t		6265	0.0126
159586	intergenic	B. suis VBI22	c->t		6265	0.0126
159611	intergenic	Brucella sp. 09RB8471	a->g		6240	0.0127
159624	intergenic	Brucella sp. 09RB8910	a->g		6227	0.0127
159626	intergenic	B. ovis ATCC 25840	g->a		6225	0.0127
159648	intergenic	B. abortus 2308	g->a		6203	0.0127
159648	intergenic	B. abortus 9-941	g->a		6203	0.0127
159648	intergenic	B. abortus S19	g->a		6203	0.0127
162412	intergenic	Brucella sp. 09RB8471	g->a		3439	0.0682
162415	intergenic	Brucella sp. 09RB8471	t->g		3436	0.1535
162418	intergenic	Brucella sp. 09RB8471	g->c		3433	0.1536
162421	intergenic	Brucella sp. 09RB8471	c->g		3430	0.1537
162435	intergenic	B. abortus 2308	a->g		3416	0.0171
162435	intergenic	B. abortus 9-941	a->g		3416	0.0171
162435	intergenic	B. abortus S19	a->g		3416	0.0171
162435	intergenic	B. ceti TE10759-12	a->g		3416	0.0171
162435	intergenic	B. melitensis 16M	a->g		3416	0.0171
162435	intergenic	B. melitensis ATCC 23457	a->g		3416	0.0171
162435	intergenic	B. melitensis M28	a->g		3416	0.0171
162435	intergenic	B. melitensis M5/90	a->g		3416	0.0171
162435	intergenic	B. microti CCM4915	a->g		3416	0.0171
162435	intergenic	B. ovis ATCC 25840	a->g		3416	0.0171
162435	intergenic	B. pinnipedialis B2/94	a->g		3416	0.0171
162435	intergenic	B. suis 513UK	a->g		3416	0.0171
162443	intergenic	Brucella sp. 09RB8471	c->t		3408	0.0685
162498	intergenic	Brucella sp. 09RB8910	g->a		3353	0.0173
162534	intergenic	Brucella sp. 09RB8471	g->c		3317	0.0174
162549	intergenic	B. abortus 2308	g->a		3302	0.0174
162549	intergenic	B. abortus 9-941	g->a		3302	0.0174
162549	intergenic	B. abortus S19	g->a		3302	0.0174
162582	intergenic	B. suis Bs364CITA	c->t		3269	0.0700
162582	intergenic	B. suis PT09143	c->t		3269	0.0700
162583	intergenic	B. suis Bs364CITA	g->a		3268	0.0700
162583	intergenic	B. suis PT09143	g->a		3268	0.0700
162607	intergenic	B. suis PT09172	t->a		3244	0.0176
162614	intergenic	B. suis PT09172	g->a		3237	0.0176
162624	intergenic	Brucella sp. 09RB8471	t->a		3227	0.0176
162624	intergenic	Brucella sp. 09RB8910	t->a		3227	0.0176
162628	intergenic	B. suis PT09143	t->c		3223	0.0176
163638	intergenic	Brucella sp. 09RB8910	c->g		2213	0.0213
163694	intergenic	Brucella sp. 09RB8471	g->a		2157	0.0215
163694	intergenic	Brucella sp. 09RB8910	g->a		2157	0.0215
163795	intergenic	Brucella sp. 09RB8471	g->a		2056	0.0221
163795	intergenic	Brucella sp. 09RB8910	g->a		2056	0.0221
163814	intergenic	Brucella sp. 09RB8471	a->g		2037	0.0222
163814	intergenic	Brucella sp. 09RB8910	a->g		2037	0.0222
166422	intergenic	Brucella sp. 09RB8910	c->g		560	0.0423
166454	intergenic	Brucella sp. 09RB8471	a->g		592	0.0411
166454	intergenic	Brucella sp. 09RB8910	a->g		592	0.1644
166456	intergenic	Brucella sp. 09RB8910	c->t		594	0.1641
166492	intergenic	Brucella sp. 09RB8471	a->g		630	0.0398
166492	intergenic	Brucella sp. 09RB8910	a->g		630	0.0398
166501	intergenic	Brucella sp. 09RB8471	c->t		639	0.0396
166545	intergenic	Brucella sp. 09RB8910	t->c		683	0.0383
166612	intergenic	B. ovis ATCC 25840	g->a		750	0.0365
166763	intergenic	B. suis 1330	c->g		901	0.0333
168548	intergenic	B. abortus 2308	g->a		1057	0.0308
168548	intergenic	B. abortus 9-941	g->a		1057	0.0308
168548	intergenic	B. abortus S19	g->a		1057	0.0308
168564	intergenic	Brucella sp. 09RB8471	c->t		1041	0.0310
168564	intergenic	Brucella sp. 09RB8910	c->t		1041	0.0310
168574	intergenic	Brucella sp. 09RB8471	c->t		1031	0.0311
168574	intergenic	Brucella sp. 09RB8910	c->t		1031	0.0311
169351	intergenic	Brucella sp. 09RB8910	a->g		254	0.0627
169372	intergenic	B. abortus 2308	c->t		233	0.0655
169372	intergenic	B. abortus 9-941	c->t		233	0.0655
169372	intergenic	B. abortus S19	c->t		233	0.0655
169373	intergenic	Brucella sp. 09RB8471	c->a		232	0.2626
169373	intergenic	Brucella sp. 09RB8910	c->a		232	0.2626
169376	intergenic	Brucella sp. 09RB8471	a->g		229	0.2643
169376	intergenic	Brucella sp. 09RB8910	a->g		229	0.2643
169406	intergenic	Brucella sp. 09RB8471	c->t		199	0.0709
169408	intergenic	Brucella sp. 09RB8910	c->t		197	0.0712
169448	intergenic	Brucella sp. 09RB8910	c->a		157	0.3192
169450	intergenic	Brucella sp. 09RB8910	a->t		155	0.3213
169477	intergenic	Brucella sp. 09RB8910	g->a		128	0.0884
169478	intergenic	Brucella sp. 09RB8471	c->t		127	0.0887
169496	intergenic	B. ovis ATCC 25840	g->a		109	0.0958
169505	intergenic	Brucella sp. 09RB8471	g->a		100	0.1000
169552	intergenic	Brucella sp. 09RB8471	g->a		53	0.1374
169603	intergenic	B. suis 513UK	c->t		2	0.7071
169617	intergenic	B. ovis ATCC 25840	t->g		37	0.1644
171137	intergenic	Brucella sp. 09RB8471	a->g		1557	0.1014
171137	intergenic	Brucella sp. 09RB8910	a->g		1557	0.0253
171138	intergenic	Brucella sp. 09RB8471	t->c		1558	0.1013
171180	intergenic	Brucella sp. 09RB8910	c->t		1600	0.0250
171181	intergenic	B. melitensis ATCC 23457	c->t		1601	0.0250
171181	intergenic	B. melitensis M28	c->t		1601	0.0250
171181	intergenic	B. melitensis M5/90	c->t		1601	0.0250
171192	intergenic	Brucella sp. 09RB8910	c->g		1612	0.0996
171195	intergenic	Brucella sp. 09RB8471	t->c		1615	0.0249
171195	intergenic	Brucella sp. 09RB8910	t->c		1615	0.0995
171224	intergenic	Brucella sp. 09RB8910	c->t		1644	0.0247
171258	intergenic	B. pinnipedialis B2/94	c->t		1678	0.0244
171298	intergenic	B. abortus 2308	t->c		1718	0.0241
171298	intergenic	B. abortus 9-941	t->c		1718	0.0241
171298	intergenic	B. abortus S19	t->c		1718	0.0241
171298	intergenic	B. canis ATCC 23365	t->c		1718	0.0241
171298	intergenic	B. canis HSKA52	t->c		1718	0.0241
171298	intergenic	B. ceti TE10759-12	t->c		1718	0.0241
171298	intergenic	B. melitensis 16M	t->c		1718	0.0241
171298	intergenic	B. melitensis ATCC 23457	t->c		1718	0.0241
171298	intergenic	B. melitensis M28	t->c		1718	0.0241
171298	intergenic	B. melitensis M5/90	t->c		1718	0.0241
171298	intergenic	B. microti CCM4915	t->c		1718	0.0241
171298	intergenic	B. ovis ATCC 25840	t->c		1718	0.0241
171298	intergenic	B. pinnipedialis B2/94	t->c		1718	0.0241
171298	intergenic	B. suis 1330	t->c		1718	0.0241
171298	intergenic	B. suis 513UK	t->c		1718	0.0241
171298	intergenic	B. suis 686	t->c		1718	0.0241
171298	intergenic	B. suis VBI22	t->c		1718	0.0241
171298	intergenic	Brucella sp. 09RB8471	t->c		1718	0.0241
171298	intergenic	Brucella sp. 09RB8910	t->c		1718	0.0241
171320	intergenic	Brucella sp. 09RB8471	c->t		1740	0.0240
171320	intergenic	Brucella sp. 09RB8910	c->t		1740	0.0240
172949	intergenic	Brucella sp. 09RB8471	g->c		386	0.0509
172992	intergenic	Brucella sp. 09RB8471	g->a		343	0.0540
172992	intergenic	Brucella sp. 09RB8910	g->a		343	0.0540
173009	intergenic	Brucella sp. 09RB8910	c->t		326	0.0554
173055	intergenic	Brucella sp. 09RB8471	g->a		280	0.0598
173055	intergenic	Brucella sp. 09RB8910	g->a		280	0.0598
173511	intergenic	B. abortus 2308	t->c		169	0.0769
173511	intergenic	B. abortus 9-941	t->c		169	0.0769
173511	intergenic	B. abortus S19	t->c		169	0.0769
173511	intergenic	B. canis ATCC 23365	t->c		169	0.0769
173511	intergenic	B. canis HSKA52	t->c		169	0.0769
173511	intergenic	B. ceti TE10759-12	t->c		169	0.0769
173511	intergenic	B. melitensis 16M	t->c		169	0.0769
173511	intergenic	B. melitensis ATCC 23457	t->c		169	0.0769
173511	intergenic	B. melitensis M28	t->c		169	0.0769
173511	intergenic	B. melitensis M5/90	t->c		169	0.0769
173511	intergenic	B. microti CCM4915	t->c		169	0.0769
173511	intergenic	B. ovis ATCC 25840	t->c		169	0.0769
173511	intergenic	B. pinnipedialis B2/94	t->c		169	0.0769
173511	intergenic	B. suis 1330	t->c		169	0.0769
173511	intergenic	B. suis 513UK	t->c		169	0.0769
173511	intergenic	B. suis 686	t->c		169	0.0769
173511	intergenic	B. suis VBI22	t->c		169	0.0769
173511	intergenic	Brucella sp. 09RB8471	t->c		169	0.3077
173511	intergenic	Brucella sp. 09RB8910	t->c		169	0.0769
173513	intergenic	Brucella sp. 09RB8471	c->t		171	0.3059
173532	intergenic	Brucella sp. 09RB8471	g->a		190	0.0725
174889	intergenic	B. canis ATCC 23365	t->c		582	0.0415
174889	intergenic	B. canis HSKA52	t->c		582	0.0415
174889	intergenic	B. suis 686	t->c		582	0.0415
174928	intergenic	Brucella sp. 09RB8910	c->t		621	0.0401
175074	intergenic	Brucella sp. 09RB8910	c->t		764	0.0362
175254	intergenic	Brucella sp. 09RB8471	a->g		584	0.0414
175254	intergenic	Brucella sp. 09RB8910	a->g		584	0.0414
175268	intergenic	Brucella sp. 09RB8471	g->a		570	0.0419
175935	intergenic	B. ovis ATCC 25840	c->t		50	0.1414
177314	intergenic	Brucella sp. 09RB8471	a->g		971	0.2888
177316	intergenic	Brucella sp. 09RB8471	a->c		973	0.1282
177331	intergenic	Brucella sp. 09RB8471	g->a		988	0.0318
180825	intergenic	B. melitensis ATCC 23457	a->g		4482	0.0149
180825	intergenic	B. melitensis M28	a->g		4482	0.0149
180825	intergenic	B. melitensis M5/90	a->g		4482	0.0149
180903	intergenic	Brucella sp. 09RB8471	t->c		4560	0.0148
180903	intergenic	Brucella sp. 09RB8910	t->c		4560	0.0148
182096	intergenic	Brucella sp. 09RB8471	c->t		4715	0.0583
182100	intergenic	Brucella sp. 09RB8471	a->g		4711	0.0583
182117	intergenic	Brucella sp. 09RB8471	g->a		4694	0.0146
182121	intergenic	B. ovis ATCC 25840	c->t		4690	0.0146
182149	intergenic	Brucella sp. 09RB8471	a->g		4662	0.0146
182934	intergenic	Brucella sp. 09RB8910	c->t		3877	0.0161
182972	intergenic	Brucella sp. 09RB8471	a->g		3839	0.0161
182972	intergenic	Brucella sp. 09RB8910	a->g		3839	0.0161
182984	intergenic	Brucella sp. 09RB8471	g->a		3827	0.0162
182984	intergenic	Brucella sp. 09RB8910	g->a		3827	0.0162
183036	intergenic	B. abortus 2308	g->a		3775	0.0163
183036	intergenic	B. abortus 9-941	g->a		3775	0.0163
183036	intergenic	B. abortus S19	g->a		3775	0.0163
183036	intergenic	B. ceti TE10759-12	g->a		3775	0.0163
183036	intergenic	B. melitensis 16M	g->a		3775	0.0163
183036	intergenic	B. melitensis ATCC 23457	g->a		3775	0.0163
183036	intergenic	B. melitensis M28	g->a		3775	0.0163
183036	intergenic	B. melitensis M5/90	g->a		3775	0.0163
183036	intergenic	B. microti CCM4915	g->a		3775	0.0163
183036	intergenic	B. pinnipedialis B2/94	g->a		3775	0.0163
183036	intergenic	B. suis 513UK	g->a		3775	0.0163
183036	intergenic	Brucella sp. 09RB8471	g->a		3775	0.0163
183036	intergenic	Brucella sp. 09RB8910	g->a		3775	0.0163
185397	intergenic	B. abortus 2308	g->a		1414	0.0266
185397	intergenic	B. abortus 9-941	g->a		1414	0.0266
185397	intergenic	B. abortus S19	g->a		1414	0.0266
186689	intergenic	Brucella sp. 09RB8471	c->t		122	0.0905
186727	intergenic	B. abortus 2308	c->g		84	0.1091
186727	intergenic	B. abortus 9-941	c->g		84	0.1091
186727	intergenic	B. abortus S19	c->g		84	0.1091
186730	intergenic	Brucella sp. 09RB8471	c->t		81	0.4444
186734	intergenic	B. abortus 2308	c->t		77	0.1140
186734	intergenic	B. abortus 9-941	c->t		77	0.1140
186734	intergenic	B. abortus S19	c->t		77	0.1140
186734	intergenic	B. microti CCM4915	c->t		77	0.1140
186734	intergenic	Brucella sp. 09RB8910	c->t		77	0.1140
186783	intergenic	Brucella sp. 09RB8910	t->g		28	0.1890
186835	intergenic	B. microti CCM4915	t->c		11	0.3015
191107	intergenic	Brucella sp. 09RB8471	t->c		2471	0.0201
191107	intergenic	Brucella sp. 09RB8910	t->c		2471	0.0201
191117	intergenic	Brucella sp. 09RB8471	g->c		2461	0.0202
191123	intergenic	Brucella sp. 09RB8471	t->c		2455	0.0202
191123	intergenic	Brucella sp. 09RB8910	t->c		2455	0.0202
192733	intergenic	B. ovis ATCC 25840	c->t		845	0.0344
192786	intergenic	B. ceti TE10759-12	g->a		792	0.0355
192786	intergenic	B. pinnipedialis B2/94	g->a		792	0.0355
192922	intergenic	B. ovis ATCC 25840	g->a		656	0.0390
192942	intergenic	Brucella sp. 09RB8471	c->g		636	0.0397
193050	intergenic	Brucella sp. 09RB8471	c->t		528	0.0435
193084	intergenic	Brucella sp. 09RB8471	c->t		494	0.0450
193101	intergenic	Brucella sp. 09RB8910	c->t		477	0.0458
193133	intergenic	Brucella sp. 09RB8910	t->c		445	0.0474
193152	intergenic	Brucella sp. 09RB8910	c->g		426	0.0485
193762	intergenic	Brucella sp. 09RB8910	c->t		170	0.3068
193763	intergenic	Brucella sp. 09RB8910	g->t		171	0.3059
193768	intergenic	B. suis 513UK	a->g		176	0.0754
193802	intergenic	B. melitensis 16M	g->a		210	0.0690
193802	intergenic	B. melitensis ATCC 23457	g->a		210	0.0690
193802	intergenic	B. melitensis M28	g->a		210	0.0690
193802	intergenic	B. melitensis M5/90	g->a		210	0.0690
197686	intergenic	Brucella sp. 09RB8910	g->a		3557	0.0168
197711	intergenic	Brucella sp. 09RB8910	a->g		3582	0.0167
197727	intergenic	Brucella sp. 09RB8471	c->t		3598	0.0167
197779	intergenic	Brucella sp. 09RB8910	g->a		3650	0.1490
197780	intergenic	Brucella sp. 09RB8910	t->c		3651	0.1489
197783	intergenic	Brucella sp. 09RB8910	a->g		3654	0.1489
197795	intergenic	Brucella sp. 09RB8471	g->a		3666	0.0165
197795	intergenic	Brucella sp. 09RB8910	g->a		3666	0.0165
197811	intergenic	Brucella sp. 09RB8471	t->a		3682	0.0165
197811	intergenic	Brucella sp. 09RB8910	t->a		3682	0.0165
197819	intergenic	Brucella sp. 09RB8910	g->t		3690	0.0165
197893	intergenic	Brucella sp. 09RB8471	a->g		3764	0.0163
197893	intergenic	Brucella sp. 09RB8910	a->g		3764	0.0163
197986	intergenic	B. ovis ATCC 25840	c->g		3857	0.0161
198747	intergenic	Brucella sp. 09RB8910	c->t		4618	0.0147
198772	intergenic	Brucella sp. 09RB8471	g->a		4643	0.0147
198801	intergenic	Brucella sp. 09RB8471	t->g		4672	0.0146
204303	intergenic	Brucella sp. 09RB8471	a->g		10174	0.0099
204320	intergenic	Brucella sp. 09RB8471	t->c		10191	0.0099
204487	intergenic	Brucella sp. 09RB8910	t->c		10358	0.0098
204509	intergenic	Brucella sp. 09RB8471	g->a		10380	0.0098
204515	intergenic	Brucella sp. 09RB8471	a->g		10386	0.0098
204515	intergenic	Brucella sp. 09RB8910	a->g		10386	0.0098
205325	intergenic	Brucella sp. 09RB8910	t->c		11196	0.0095
205445	intergenic	Brucella sp. 09RB8471	t->c		11316	0.0376
205450	intergenic	Brucella sp. 09RB8471	t->g		11321	0.0376
206259	intergenic	Brucella sp. 09RB8471	g->t		12130	0.0091
206268	intergenic	B. ceti TE10759-12	c->t		12139	0.0091
206295	intergenic	Brucella sp. 09RB8910	t->c		12166	0.0091
206317	intergenic	Brucella sp. 09RB8910	g->a		12188	0.0091
206328	intergenic	Brucella sp. 09RB8471	g->a		12199	0.0362
206329	intergenic	Brucella sp. 09RB8471	t->c		12200	0.0815
206329	intergenic	Brucella sp. 09RB8910	t->c		12200	0.0091
206334	intergenic	Brucella sp. 09RB8471	g->t		12205	0.0815
206338	intergenic	Brucella sp. 09RB8471	t->g		12209	0.0815
206338	intergenic	Brucella sp. 09RB8910	t->g		12209	0.0091
206340	intergenic	Brucella sp. 09RB8471	c->t		12211	0.0362
206347	intergenic	Brucella sp. 09RB8471	t->a		12218	0.0362
206351	intergenic	Brucella sp. 09RB8471	g->a		12222	0.0362
206352	intergenic	B. abortus 2308	c->a		12223	0.0090
206352	intergenic	B. abortus 9-941	c->a		12223	0.0090
206352	intergenic	B. abortus S19	c->a		12223	0.0090
206357	intergenic	B. ovis ATCC 25840	g->c		12228	0.0090
206363	intergenic	Brucella sp. 09RB8471	a->c		12234	0.0362
206364	intergenic	Brucella sp. 09RB8471	g->c		12235	0.0362
206455	intergenic	Brucella sp. 09RB8471	t->c		12326	0.0090
207405	intergenic	B. canis ATCC 23365	t->c		13276	0.0087
207405	intergenic	B. canis HSKA52	t->c		13276	0.0087
207405	intergenic	B. suis 686	t->c		13276	0.0087
210234	intergenic	B. ceti TE10759-12	a->g		16105	0.0079
210234	intergenic	B. pinnipedialis B2/94	a->g		16105	0.0079
210254	intergenic	Brucella sp. 09RB8471	g->a		16125	0.0079
210277	intergenic	B. abortus 2308	a->g		16148	0.0079
210277	intergenic	B. abortus 9-941	a->g		16148	0.0079
210277	intergenic	B. abortus S19	a->g		16148	0.0079
211826	intergenic	Brucella sp. 09RB8471	a->g		17697	0.0075
211826	intergenic	Brucella sp. 09RB8910	a->g		17697	0.0301
211858	intergenic	B. ceti TE10759-12	t->c		17729	0.0075
211858	intergenic	B. microti CCM4915	t->c		17729	0.0676
211858	intergenic	B. pinnipedialis B2/94	t->c		17729	0.0075
211869	intergenic	Brucella sp. 09RB8910	g->c		17740	0.0075
211884	intergenic	Brucella sp. 09RB8471	g->a		17755	0.0300
211886	intergenic	Brucella sp. 09RB8471	t->c		17757	0.0300
211948	intergenic	Brucella sp. 09RB8471	c->a		17819	0.0075
211948	intergenic	Brucella sp. 09RB8910	c->a		17819	0.0075
211961	intergenic	Brucella sp. 09RB8471	c->t		17832	0.0300
211966	intergenic	Brucella sp. 09RB8471	t->c		17837	0.0674
211967	intergenic	Brucella sp. 09RB8471	g->t		17838	0.0299
211993	intergenic	B. ovis ATCC 25840	g->a		17864	0.0075
212008	intergenic	Brucella sp. 09RB8471	t->c		17879	0.0673
212008	intergenic	Brucella sp. 09RB8910	t->c		17879	0.0299
212011	intergenic	Brucella sp. 09RB8471	g->a		17882	0.0299
212011	intergenic	Brucella sp. 09RB8910	g->a		17882	0.0673
212014	intergenic	Brucella sp. 09RB8910	t->c		17885	0.0673
212018	intergenic	Brucella sp. 09RB8471	c->t		17889	0.0075
212018	intergenic	Brucella sp. 09RB8910	c->t		17889	0.0299
212047	intergenic	Brucella sp. 09RB8910	g->a		17918	0.0075
212058	intergenic	Brucella sp. 09RB8471	c->t		17929	0.0075
212114	intergenic	B. ovis ATCC 25840	g->a		17985	0.0075
213343	intergenic	Brucella sp. 09RB8910	t->g		19214	0.0072
213821	intergenic	Brucella sp. 09RB8471	c->t		19692	0.0071
214862	intergenic	Brucella sp. 09RB8471	t->c		20733	0.0069
214872	intergenic	Brucella sp. 09RB8910	c->t		20743	0.0069
216952	intergenic	Brucella sp. 09RB8471	g->a		22823	0.0066
216968	intergenic	Brucella sp. 09RB8910	a->g		22839	0.0066
216975	intergenic	Brucella sp. 09RB8471	a->t		22846	0.0066
216981	intergenic	Brucella sp. 09RB8910	a->t		22852	0.0066
217010	intergenic	Brucella sp. 09RB8910	a->g		22881	0.0066
217018	intergenic	B. abortus 2308	c->a		22889	0.0264
217018	intergenic	B. abortus 9-941	c->a		22889	0.0264
217018	intergenic	B. abortus S19	c->a		22889	0.0264
217019	intergenic	B. abortus 2308	c->g		22890	0.0264
217019	intergenic	B. abortus 9-941	c->g		22890	0.0264
217019	intergenic	B. abortus S19	c->g		22890	0.0264
217019	intergenic	B. ceti TE10759-12	c->g		22890	0.0066
217019	intergenic	B. melitensis 16M	c->g		22890	0.0066
217019	intergenic	B. melitensis ATCC 23457	c->g		22890	0.0066
217019	intergenic	B. melitensis M28	c->g		22890	0.0066
217019	intergenic	B. melitensis M5/90	c->g		22890	0.0066
217019	intergenic	B. microti CCM4915	c->g		22890	0.0066
217019	intergenic	B. ovis ATCC 25840	c->g		22890	0.0066
217019	intergenic	B. pinnipedialis B2/94	c->g		22890	0.0066
217019	intergenic	B. suis 513UK	c->g		22890	0.0066
217100	intergenic	B. ovis ATCC 25840	g->a		22971	0.0066
217151	intergenic	B. pinnipedialis B2/94	c->t		23022	0.0066
217170	intergenic	Brucella sp. 09RB8471	g->a		23041	0.0066
217170	intergenic	Brucella sp. 09RB8910	g->a		23041	0.0066
217198	intergenic	Brucella sp. 09RB8471	a->g		23069	0.0066
217198	intergenic	Brucella sp. 09RB8910	a->g		23069	0.0066
221783	intergenic	Brucella sp. 09RB8471	g->a		27654	0.0060
221783	intergenic	Brucella sp. 09RB8910	g->a		27654	0.0060
222688	intergenic	B. canis ATCC 23365	g->a		28559	0.0059
222688	intergenic	B. canis HSKA52	g->a		28559	0.0059
222688	intergenic	B. suis 1330	g->a		28559	0.0059
222688	intergenic	B. suis 686	g->a		28559	0.0059
222688	intergenic	B. suis VBI22	g->a		28559	0.0059
222720	intergenic	B. canis ATCC 23365	g->a		28591	0.0059
222720	intergenic	B. canis HSKA52	g->a		28591	0.0059
222720	intergenic	B. suis 1330	g->a		28591	0.0059
222720	intergenic	B. suis 686	g->a		28591	0.0059
222720	intergenic	B. suis VBI22	g->a		28591	0.0059
222720	intergenic	Brucella sp. 09RB8471	g->a		28591	0.0059
224786	intergenic	B. melitensis 16M	c->t		30657	0.0057
224786	intergenic	B. melitensis ATCC 23457	c->t		30657	0.0057
224786	intergenic	B. melitensis M28	c->t		30657	0.0057
224786	intergenic	B. melitensis M5/90	c->t		30657	0.0057
224833	intergenic	B. ovis ATCC 25840	c->t		30704	0.0057
224841	intergenic	B. abortus S19	g->a		30712	0.0057
224859	intergenic	Brucella sp. 09RB8471	g->a		30730	0.0228
224859	intergenic	Brucella sp. 09RB8910	g->a		30730	0.0228
224860	intergenic	Brucella sp. 09RB8471	g->t		30731	0.0228
224860	intergenic	Brucella sp. 09RB8910	g->t		30731	0.0228
224939	intergenic	B. suis 513UK	a->t		30810	0.0057
224998	intergenic	Brucella sp. 09RB8471	g->a		30869	0.0228
225000	intergenic	Brucella sp. 09RB8471	a->g		30871	0.0228
225026	intergenic	Brucella sp. 09RB8471	a->g		30897	0.0057
225026	intergenic	Brucella sp. 09RB8910	a->g		30897	0.0057
225029	intergenic	B. melitensis 16M	g->a		30900	0.0057
229779	intergenic	Brucella sp. 09RB8910	g->a		35650	0.0053
229882	intergenic	Brucella sp. 09RB8910	g->t		35753	0.0053
229956	intergenic	B. melitensis ATCC 23457	c->g		35827	0.0053
229956	intergenic	B. melitensis M28	c->g		35827	0.0053
229956	intergenic	B. melitensis M5/90	c->g		35827	0.0053
229985	intergenic	B. ovis ATCC 25840	g->a		35856	0.0053
230009	intergenic	B. ceti TE10759-12	a->t		35880	0.0053
230009	intergenic	B. pinnipedialis B2/94	a->t		35880	0.0053
230020	intergenic	Brucella sp. 09RB8910	g->a		35891	0.0053
230076	intergenic	Brucella sp. 09RB8910	t->c		35947	0.0053
230116	intergenic	Brucella sp. 09RB8910	t->c		35987	0.0053
230117	intergenic	B. melitensis M28	c->a		35988	0.0053
230117	intergenic	B. melitensis M5/90	c->a		35988	0.0053
230143	intergenic	B. melitensis 16M	c->a		36014	0.0053
230167	intergenic	Brucella sp. 09RB8910	t->g		36038	0.0053
230193	intergenic	Brucella sp. 09RB8910	g->a		36064	0.0053
230216	intergenic	B. melitensis ATCC 23457	a->g		36087	0.0053
230216	intergenic	B. melitensis M28	a->g		36087	0.0053
230216	intergenic	B. melitensis M5/90	a->g		36087	0.0053
230234	intergenic	Brucella sp. 09RB8471	a->g		36105	0.0053
230277	intergenic	Brucella sp. 09RB8910	t->c		36148	0.0473
230278	intergenic	Brucella sp. 09RB8910	g->c		36149	0.0473
230290	intergenic	Brucella sp. 09RB8471	a->c		36161	0.0210
234290	intergenic	Brucella sp. 09RB8910	g->a		40161	0.0200
234294	intergenic	Brucella sp. 09RB8471	a->g		40165	0.0050
234294	intergenic	Brucella sp. 09RB8910	a->g		40165	0.0200
234985	intergenic	Brucella sp. 09RB8910	g->a		40856	0.0049
235007	intergenic	B. abortus 2308	c->t		40878	0.0049
235007	intergenic	B. abortus 9-941	c->t		40878	0.0049
235007	intergenic	B. abortus S19	c->t		40878	0.0049
235007	intergenic	Brucella sp. 09RB8471	c->g		40878	0.0049
235020	intergenic	Brucella sp. 09RB8471	c->a		40891	0.0049
235026	intergenic	B. abortus 2308	c->t		40897	0.0049
235026	intergenic	B. abortus 9-941	c->t		40897	0.0049
235026	intergenic	B. abortus S19	c->t		40897	0.0049
235114	intergenic	B. canis ATCC 23365	g->a		40985	0.0049
235114	intergenic	B. canis HSKA52	g->a		40985	0.0049
235114	intergenic	B. suis 686	g->a		40985	0.0049
235115	intergenic	Brucella sp. 09RB8910	g->c		40986	0.0198
235119	intergenic	Brucella sp. 09RB8910	g->a		40990	0.0198
235149	intergenic	Brucella sp. 09RB8910	a->t		41020	0.0049
235156	intergenic	Brucella sp. 09RB8910	g->a		41027	0.0049
235172	intergenic	Brucella sp. 09RB8910	a->c		41043	0.0197
235176	intergenic	Brucella sp. 09RB8910	t->c		41047	0.0197
235202	intergenic	Brucella sp. 09RB8471	g->a		41073	0.0049
235211	intergenic	Brucella sp. 09RB8471	c->t		41082	0.0049
235231	intergenic	Brucella sp. 09RB8910	a->g		41102	0.0049
235247	intergenic	Brucella sp. 09RB8471	t->c		41118	0.0444
235247	intergenic	Brucella sp. 09RB8910	t->c		41118	0.0444
235248	intergenic	Brucella sp. 09RB8471	c->a		41119	0.0444
235248	intergenic	Brucella sp. 09RB8910	c->a		41119	0.0444
235250	intergenic	Brucella sp. 09RB8471	t->a		41121	0.0444
235250	intergenic	Brucella sp. 09RB8910	t->a		41121	0.0444
236665	intergenic	Brucella sp. 09RB8471	g->a		42536	0.0048
236665	intergenic	Brucella sp. 09RB8910	g->a		42536	0.0048
236673	intergenic	Brucella sp. 09RB8910	c->t		42544	0.0048
236769	intergenic	B. suis 1330	c->t		42640	0.0048
236769	intergenic	B. suis VBI22	c->t		42640	0.0048
236780	intergenic	B. ceti TE10759-12	c->g		42651	0.0048
236780	intergenic	B. pinnipedialis B2/94	c->g		42651	0.0048
236808	intergenic	B. canis ATCC 23365	g->a		42679	0.0048
236808	intergenic	B. canis HSKA52	g->a		42679	0.0048
236808	intergenic	B. suis 686	g->a		42679	0.0048
236830	intergenic	B. abortus 2308	a->t		42701	0.0048
236830	intergenic	B. abortus 9-941	a->t		42701	0.0048
236830	intergenic	B. abortus S19	a->t		42701	0.0048
236830	intergenic	B. ceti TE10759-12	a->t		42701	0.0048
236830	intergenic	B. melitensis 16M	a->t		42701	0.0048
236830	intergenic	B. melitensis ATCC 23457	a->t		42701	0.0048
236830	intergenic	B. melitensis M28	a->t		42701	0.0048
236830	intergenic	B. melitensis M5/90	a->t		42701	0.0048
236830	intergenic	B. microti CCM4915	a->t		42701	0.0048
236830	intergenic	B. ovis ATCC 25840	a->t		42701	0.0048
236830	intergenic	B. pinnipedialis B2/94	a->t		42701	0.0048
236830	intergenic	B. suis 513UK	a->t		42701	0.0048
236830	intergenic	Brucella sp. 09RB8471	a->t		42701	0.0048
236830	intergenic	Brucella sp. 09RB8910	a->t		42701	0.0048
238118	intergenic	B. ceti TE10759-12	c->a		43989	0.0048
243747	intergenic	B. abortus 2308	a->t		49618	0.0045
243747	intergenic	B. abortus 9-941	a->t		49618	0.0045
243747	intergenic	B. abortus S19	a->t		49618	0.0045
243747	intergenic	B. canis ATCC 23365	a->t		49618	0.0045
243747	intergenic	B. canis HSKA52	a->t		49618	0.0045
243747	intergenic	B. ceti TE10759-12	a->t		49618	0.0045
243747	intergenic	B. melitensis 16M	a->t		49618	0.0045
243747	intergenic	B. melitensis ATCC 23457	a->t		49618	0.0045
243747	intergenic	B. melitensis M28	a->t		49618	0.0045
243747	intergenic	B. melitensis M5/90	a->t		49618	0.0045
243747	intergenic	B. microti CCM4915	a->t		49618	0.0045
243747	intergenic	B. ovis ATCC 25840	a->t		49618	0.0045
243747	intergenic	B. pinnipedialis B2/94	a->t		49618	0.0045
243747	intergenic	B. suis 1330	a->t		49618	0.0045
243747	intergenic	B. suis 513UK	a->t		49618	0.0045
243747	intergenic	B. suis 686	a->t		49618	0.0045
243747	intergenic	B. suis VBI22	a->t		49618	0.0045
243747	intergenic	Brucella sp. 09RB8471	a->t		49618	0.0045
243747	intergenic	Brucella sp. 09RB8910	a->t		49618	0.0045
243773	intergenic	Brucella sp. 09RB8471	a->g		49644	0.0045
243773	intergenic	Brucella sp. 09RB8910	a->g		49644	0.0045
245352	intergenic	B. canis ATCC 23365	g->a		51223	0.0044
245352	intergenic	B. canis HSKA52	g->a		51223	0.0044
245352	intergenic	B. suis 686	g->a		51223	0.0044
245361	intergenic	B. ceti TE10759-12	c->a		51232	0.0044
245490	intergenic	Brucella sp. 09RB8910	t->c		51361	0.0044
245527	intergenic	B. abortus 2308	g->t		51398	0.0044
245527	intergenic	B. abortus 9-941	g->t		51398	0.0044
245527	intergenic	B. abortus S19	g->t		51398	0.0044
245527	intergenic	B. melitensis ATCC 23457	g->t		51398	0.0044
245527	intergenic	B. melitensis M28	g->t		51398	0.0044
245527	intergenic	B. melitensis M5/90	g->t		51398	0.0044
245622	intergenic	Brucella sp. 09RB8910	c->t		51493	0.0044
245631	intergenic	B. canis ATCC 23365	g->a		51502	0.0044
245631	intergenic	B. canis HSKA52	g->a		51502	0.0044
245631	intergenic	B. suis 1330	g->a		51502	0.0044
245631	intergenic	B. suis VBI22	g->a		51502	0.0044
245707	intergenic	B. ovis ATCC 25840	g->a		51578	0.0044
245826	intergenic	Brucella sp. 09RB8910	t->c		51697	0.0044
245868	intergenic	Brucella sp. 09RB8910	c->t		51739	0.0044
245901	intergenic	Brucella sp. 09RB8910	g->a		51772	0.0044
245910	intergenic	Brucella sp. 09RB8910	a->g		51781	0.0044
245925	intergenic	B. microti CCM4915	c->a		51796	0.0044
245961	intergenic	Brucella sp. 09RB8910	g->a		51832	0.0044
245975	intergenic	B. suis 513UK	c->t		51846	0.0044
245992	intergenic	B. canis ATCC 23365	g->t		51863	0.0044
245992	intergenic	B. canis HSKA52	g->t		51863	0.0044
246016	intergenic	B. suis 513UK	a->g		51887	0.0044
249328	intergenic	Brucella sp. 09RB8471	g->c		55199	0.0043
249403	intergenic	Brucella sp. 09RB8471	g->c		55274	0.0043
249430	intergenic	Brucella sp. 09RB8471	t->c		55301	0.0043
249436	intergenic	Brucella sp. 09RB8471	t->c		55307	0.0043
249453	intergenic	B. pinnipedialis B2/94	a->g		55324	0.0043
249456	intergenic	B. canis ATCC 23365	c->t		55327	0.0043
249456	intergenic	B. canis HSKA52	c->t		55327	0.0043
249456	intergenic	B. suis 1330	c->t		55327	0.0043
249456	intergenic	B. suis 686	c->t		55327	0.0043
249456	intergenic	B. suis VBI22	c->t		55327	0.0043
249600	intergenic	B. suis 513UK	g->a		55471	0.0042
249620	intergenic	B. ceti TE10759-12	g->a		55491	0.0042
250784	intergenic	Brucella sp. 09RB8471	g->c		56655	0.0042
250791	intergenic	Brucella sp. 09RB8910	c->t		56662	0.0168
253732	intergenic	Brucella sp. 09RB8910	c->t		59603	0.0164
253733	intergenic	B. pinnipedialis B2/94	c->t		59604	0.0041
253735	intergenic	Brucella sp. 09RB8910	a->g		59606	0.0164
253792	intergenic	B. abortus 2308	c->g		59663	0.0041
253792	intergenic	B. abortus 9-941	c->g		59663	0.0041
253792	intergenic	B. abortus S19	c->g		59663	0.0041
253796	intergenic	Brucella sp. 09RB8471	a->c		59667	0.0041
253813	intergenic	Brucella sp. 09RB8471	c->g		59684	0.0164
253814	intergenic	Brucella sp. 09RB8471	a->t		59685	0.0164
253817	intergenic	B. microti CCM4915	a->g		59688	0.0041
253827	intergenic	Brucella sp. 09RB8471	g->a		59698	0.0041
253854	intergenic	Brucella sp. 09RB8471	t->c		59725	0.0164
253855	intergenic	Brucella sp. 09RB8471	g->t		59726	0.0164
253873	intergenic	Brucella sp. 09RB8910	a->g		59744	0.0041
253880	intergenic	B. abortus 2308	t->c		59751	0.0041
253880	intergenic	B. abortus 9-941	t->c		59751	0.0041
253880	intergenic	B. abortus S19	t->c		59751	0.0041
253880	intergenic	B. canis ATCC 23365	t->c		59751	0.0041
253880	intergenic	B. canis HSKA52	t->c		59751	0.0041
253880	intergenic	B. ceti TE10759-12	t->c		59751	0.0041
253880	intergenic	B. melitensis 16M	t->c		59751	0.0041
253880	intergenic	B. melitensis ATCC 23457	t->c		59751	0.0041
253880	intergenic	B. melitensis M28	t->c		59751	0.0041
253880	intergenic	B. melitensis M5/90	t->c		59751	0.0041
253880	intergenic	B. microti CCM4915	t->c		59751	0.0041
253880	intergenic	B. ovis ATCC 25840	t->c		59751	0.0041
253880	intergenic	B. pinnipedialis B2/94	t->c		59751	0.0041
253880	intergenic	B. suis 1330	t->c		59751	0.0041
253880	intergenic	B. suis 513UK	t->c		59751	0.0041
253880	intergenic	B. suis 686	t->c		59751	0.0041
253880	intergenic	B. suis VBI22	t->c		59751	0.0041
253880	intergenic	Brucella sp. 09RB8471	t->c		59751	0.0164
253880	intergenic	Brucella sp. 09RB8910	t->c		59751	0.0041
253881	intergenic	Brucella sp. 09RB8471	t->c		59752	0.0164
253903	intergenic	Brucella sp. 09RB8910	g->a		59774	0.0041
253916	intergenic	Brucella sp. 09RB8471	c->t		59787	0.0164
253920	intergenic	Brucella sp. 09RB8471	a->g		59791	0.0164
253960	intergenic	B. ceti TE10759-12	t->a		59831	0.0041
257614	intergenic	B. melitensis ATCC 23457	c->t		63485	0.0040
257614	intergenic	B. melitensis M28	c->t		63485	0.0040
257614	intergenic	B. melitensis M5/90	c->t		63485	0.0040
257654	intergenic	B. suis 513UK	g->t		63525	0.0040
257890	intergenic	B. ceti TE10759-12	c->t		63761	0.0040
261360	intergenic	B. abortus 2308	c->t		67231	0.0039
261360	intergenic	B. abortus 9-941	c->t		67231	0.0039
261360	intergenic	B. abortus S19	c->t		67231	0.0039
261360	intergenic	B. melitensis 16M	c->t		67231	0.0039
261360	intergenic	B. melitensis ATCC 23457	c->t		67231	0.0039
261360	intergenic	B. melitensis M28	c->t		67231	0.0039
261360	intergenic	B. melitensis M5/90	c->t		67231	0.0039
261471	intergenic	B. abortus 2308	t->c		67342	0.0039
261471	intergenic	B. abortus 9-941	t->c		67342	0.0039
261471	intergenic	B. abortus S19	t->c		67342	0.0039
261471	intergenic	B. ceti TE10759-12	t->c		67342	0.0039
261471	intergenic	B. melitensis 16M	t->c		67342	0.0039
261471	intergenic	B. melitensis ATCC 23457	t->c		67342	0.0039
261471	intergenic	B. melitensis M28	t->c		67342	0.0039
261471	intergenic	B. melitensis M5/90	t->c		67342	0.0039
261471	intergenic	B. ovis ATCC 25840	t->c		67342	0.0039
261471	intergenic	B. pinnipedialis B2/94	t->c		67342	0.0039
261471	intergenic	B. suis 513UK	t->c		67342	0.0039
261471	intergenic	B. suis Bs143CITA	t->c		67342	0.0039
261471	intergenic	B. suis Bs364CITA	t->c		67342	0.0039
261471	intergenic	B. suis Bs396CITA	t->c		67342	0.0039
261471	intergenic	B. suis PT09143	t->c		67342	0.0039
261471	intergenic	B. suis PT09172	t->c		67342	0.0039
262700	intergenic	B. abortus 2308	t->a		68571	0.0038
262700	intergenic	B. abortus 9-941	t->a		68571	0.0038
262700	intergenic	B. abortus S19	t->a		68571	0.0038
262700	intergenic	B. ceti TE10759-12	t->a		68571	0.0038
262700	intergenic	B. melitensis ATCC 23457	t->a		68571	0.0038
262700	intergenic	B. melitensis M28	t->a		68571	0.0038
262700	intergenic	B. melitensis M5/90	t->a		68571	0.0038
262700	intergenic	B. ovis ATCC 25840	t->a		68571	0.0038
262700	intergenic	B. pinnipedialis B2/94	t->a		68571	0.0038
262700	intergenic	B. suis 513UK	t->a		68571	0.0038
267044	intergenic	B. ceti TE10759-12	g->a		72915	0.0037
267067	intergenic	B. suis Bs364CITA	c->t		72938	0.0037
267067	intergenic	B. suis Bs396CITA	c->t		72938	0.0037
267076	intergenic	B. suis Bs364CITA	t->c		72947	0.0037
267076	intergenic	B. suis Bs396CITA	t->c		72947	0.0037
267101	intergenic	B. melitensis ATCC 23457	g->a		72972	0.0037
267101	intergenic	B. melitensis M28	g->a		72972	0.0037
267101	intergenic	B. melitensis M5/90	g->a		72972	0.0037
267137	intergenic	B. melitensis 16M	g->a		73008	0.0037
269222	intergenic	B. ceti TE10759-12	g->t		75093	0.0146
269223	intergenic	B. ceti TE10759-12	a->t		75094	0.0146
269372	intergenic	B. suis Bs143CITA	c->t		75243	0.0036
269372	intergenic	B. suis PT09143	c->t		75243	0.0036
269372	intergenic	B. suis PT09172	c->t		75243	0.0036
269378	intergenic	B. suis 513UK	g->a		75249	0.0036
269518	intergenic	B. melitensis 16M	g->a		75389	0.0036
269518	intergenic	B. melitensis ATCC 23457	g->a		75389	0.0036
269518	intergenic	B. melitensis M28	g->a		75389	0.0036
269518	intergenic	B. melitensis M5/90	g->a		75389	0.0036
270617	intergenic	B. abortus 2308	c->t		76488	0.0036
270617	intergenic	B. abortus 9-941	c->t		76488	0.0036
270617	intergenic	B. abortus S19	c->t		76488	0.0036
270644	intergenic	B. abortus 2308	g->t		76515	0.0036
270644	intergenic	B. abortus 9-941	g->t		76515	0.0036
270644	intergenic	B. abortus S19	g->t		76515	0.0036
270646	intergenic	B. melitensis 16M	c->t		76517	0.0036
270646	intergenic	B. melitensis ATCC 23457	c->t		76517	0.0036
270646	intergenic	B. melitensis M28	c->t		76517	0.0036
270646	intergenic	B. melitensis M5/90	c->t		76517	0.0036
270682	intergenic	B. suis 513UK	a->g		76553	0.0036
270847	intergenic	B. abortus S19	a->g		76718	0.0144
270848	intergenic	B. abortus S19	g->a		76719	0.0144
270885	intergenic	B. melitensis ATCC 23457	g->t		76756	0.0036
270885	intergenic	B. melitensis M28	g->t		76756	0.0036
270885	intergenic	B. melitensis M5/90	g->t		76756	0.0036
270904	intergenic	B. ovis ATCC 25840	t->g		76775	0.0036
270934	intergenic	B. abortus 2308	a->g		76805	0.0036
270934	intergenic	B. abortus 9-941	a->g		76805	0.0036
270934	intergenic	B. abortus S19	a->g		76805	0.0036
270934	intergenic	B. ceti TE10759-12	a->g		76805	0.0036
270934	intergenic	B. melitensis 16M	a->g		76805	0.0036
270934	intergenic	B. melitensis ATCC 23457	a->g		76805	0.0036
270934	intergenic	B. melitensis M28	a->g		76805	0.0036
270934	intergenic	B. melitensis M5/90	a->g		76805	0.0036
270934	intergenic	B. ovis ATCC 25840	a->g		76805	0.0036
270934	intergenic	B. suis 513UK	a->g		76805	0.0036
270951	intergenic	B. abortus 2308	t->g		76822	0.0144
270951	intergenic	B. abortus 9-941	t->g		76822	0.0144
270951	intergenic	B. abortus S19	t->g		76822	0.0144
270956	intergenic	B. abortus 2308	a->g		76827	0.0144
270956	intergenic	B. abortus 9-941	a->g		76827	0.0144
270956	intergenic	B. abortus S19	a->g		76827	0.0144
270956	intergenic	B. ceti TE10759-12	a->g		76827	0.0036
270956	intergenic	B. melitensis 16M	a->g		76827	0.0036
270956	intergenic	B. melitensis ATCC 23457	a->g		76827	0.0036
270956	intergenic	B. melitensis M28	a->g		76827	0.0036
270956	intergenic	B. melitensis M5/90	a->g		76827	0.0036
270956	intergenic	B. ovis ATCC 25840	a->g		76827	0.0036
270956	intergenic	B. suis 513UK	a->g		76827	0.0036
272031	intergenic	B. abortus 2308	c->g		77902	0.0036
272031	intergenic	B. abortus 9-941	c->g		77902	0.0036
272031	intergenic	B. abortus S19	c->g		77902	0.0036
272031	intergenic	B. ceti TE10759-12	c->g		77902	0.0036
272031	intergenic	B. melitensis ATCC 23457	c->g		77902	0.0036
272031	intergenic	B. melitensis M28	c->g		77902	0.0036
272031	intergenic	B. melitensis M5/90	c->g		77902	0.0036
272031	intergenic	B. ovis ATCC 25840	c->g		77902	0.0036
272031	intergenic	B. pinnipedialis B2/94	c->g		77902	0.0036
272031	intergenic	B. suis 513UK	c->g		77902	0.0036
272243	intergenic	B. ovis ATCC 25840	c->t		78114	0.0036
272248	intergenic	B. melitensis ATCC 23457	g->a		78119	0.0036
272248	intergenic	B. melitensis M28	g->a		78119	0.0036
272248	intergenic	B. melitensis M5/90	g->a		78119	0.0036
272454	intergenic	B. pinnipedialis B2/94	a->t		78325	0.0036
273569	intergenic	B. melitensis 16M	t->c		79440	0.0035
273569	intergenic	B. melitensis ATCC 23457	t->c		79440	0.0035
273569	intergenic	B. melitensis M28	t->c		79440	0.0035
273569	intergenic	B. melitensis M5/90	t->c		79440	0.0035
274997	intergenic	B. melitensis M28	g->a		80868	0.0035
274997	intergenic	B. melitensis M5/90	g->a		80868	0.0035
276003	intergenic	B. ceti TE10759-12	c->t		81874	0.0035
276527	intergenic	B. abortus 2308	c->t		82398	0.0035
276527	intergenic	B. abortus 9-941	c->t		82398	0.0035
276527	intergenic	B. abortus S19	c->t		82398	0.0035
276527	intergenic	B. ceti TE10759-12	c->t		82398	0.0035
276527	intergenic	B. melitensis 16M	c->t		82398	0.0035
276527	intergenic	B. melitensis ATCC 23457	c->t		82398	0.0035
276527	intergenic	B. melitensis M28	c->t		82398	0.0035
276527	intergenic	B. melitensis M5/90	c->t		82398	0.0035
276527	intergenic	B. ovis ATCC 25840	c->t		82398	0.0035
276527	intergenic	B. pinnipedialis B2/94	c->t		82398	0.0035
276527	intergenic	B. suis 513UK	c->t		82398	0.0035
276590	intergenic	B. ovis ATCC 25840	g->a		82461	0.0035
276691	intergenic	B. melitensis 16M	c->t		82562	0.0035
276691	intergenic	B. melitensis ATCC 23457	c->t		82562	0.0035
276691	intergenic	B. melitensis M28	c->t		82562	0.0035
276691	intergenic	B. melitensis M5/90	c->t		82562	0.0035
276700	intergenic	B. abortus 9-941	g->a		82571	0.0035
276700	intergenic	B. abortus S19	g->a		82571	0.0035
276758	intergenic	B. ovis ATCC 25840	a->c		82629	0.0035
276773	intergenic	Brucella sp. 09RB8471	g->a		82644	0.0035
276773	intergenic	Brucella sp. 09RB8910	g->a		82644	0.0035
276784	intergenic	B. abortus 9-941	a->g		82655	0.0035
276784	intergenic	B. abortus S19	a->g		82655	0.0035
276818	intergenic	Brucella sp. 09RB8471	c->t		82689	0.0139
276831	intergenic	Brucella sp. 09RB8471	a->c		82702	0.0139
276836	intergenic	Brucella sp. 09RB8471	t->c		82707	0.0139
276836	intergenic	Brucella sp. 09RB8910	t->c		82707	0.0035
276845	intergenic	Brucella sp. 09RB8910	g->a		82716	0.0035
276851	intergenic	Brucella sp. 09RB8910	g->a		82722	0.0035
276856	intergenic	B. suis 513UK	c->t		82727	0.0035
276869	intergenic	Brucella sp. 09RB8471	t->c		82740	0.0035
276869	intergenic	Brucella sp. 09RB8910	t->c		82740	0.0035
276884	intergenic	Brucella sp. 09RB8471	g->a		82755	0.0035
276884	intergenic	Brucella sp. 09RB8910	g->a		82755	0.0035
276905	intergenic	Brucella sp. 09RB8471	a->g		82776	0.0035
276905	intergenic	Brucella sp. 09RB8910	a->g		82776	0.0035
277006	intergenic	B. abortus 2308	t->c		82877	0.0035
277006	intergenic	B. abortus 9-941	t->c		82877	0.0035
277006	intergenic	B. abortus S19	t->c		82877	0.0035
277024	intergenic	B. melitensis ATCC 23457	c->t		82895	0.0035
277024	intergenic	B. melitensis M28	c->t		82895	0.0035
277024	intergenic	B. melitensis M5/90	c->t		82895	0.0035
277052	intergenic	Brucella sp. 09RB8471	t->c		82923	0.0139
277052	intergenic	Brucella sp. 09RB8910	t->c		82923	0.0035
277053	intergenic	Brucella sp. 09RB8471	g->a		82924	0.0139
277060	intergenic	Brucella sp. 09RB8471	a->g		82931	0.0035
277060	intergenic	Brucella sp. 09RB8910	a->g		82931	0.0035
277717	intergenic	B. ceti TE10759-12	a->g		83588	0.0035
277717	intergenic	Brucella sp. 09RB8471	a->g		83588	0.0035
278043	intergenic	B. ovis ATCC 25840	g->a		83914	0.0138
278048	intergenic	B. ovis ATCC 25840	g->a		83919	0.0138
278050	intergenic	Brucella sp. 09RB8910	c->t		83921	0.0035
278530	intergenic	B. melitensis 16M	g->a		84401	0.0034
278530	intergenic	B. melitensis ATCC 23457	g->a		84401	0.0034
278530	intergenic	B. melitensis M28	g->a		84401	0.0034
278530	intergenic	B. melitensis M5/90	g->a		84401	0.0034
280317	intergenic	Brucella sp. 09RB8910	a->g		86188	0.0034
280360	intergenic	Brucella sp. 09RB8471	c->t		86231	0.0034
280906	intergenic	Brucella sp. 09RB8471	g->a		86777	0.0136
280907	intergenic	Brucella sp. 09RB8471	a->g		86778	0.0136
280907	intergenic	Brucella sp. 09RB8910	a->g		86778	0.0034
280919	intergenic	Brucella sp. 09RB8471	g->a		86790	0.0034
280946	intergenic	Brucella sp. 09RB8471	c->t		86817	0.0136
280946	intergenic	Brucella sp. 09RB8910	c->t		86817	0.0034
280949	intergenic	Brucella sp. 09RB8471	t->a		86820	0.0136
280967	intergenic	Brucella sp. 09RB8471	g->t		86838	0.0136
280967	intergenic	Brucella sp. 09RB8910	g->a		86838	0.0136
280968	intergenic	Brucella sp. 09RB8471	a->g		86839	0.0136
280968	intergenic	Brucella sp. 09RB8910	a->g		86839	0.0136
280984	intergenic	Brucella sp. 09RB8471	t->g		86855	0.0034
281069	intergenic	Brucella sp. 09RB8910	g->a		86940	0.0034
281085	intergenic	B. canis ATCC 23365	t->c		86956	0.0034
281088	intergenic	Brucella sp. 09RB8910	c->g		86959	0.0034
284921	intergenic	B. melitensis 16M	c->t		86469	0.0034
284921	intergenic	B. melitensis ATCC 23457	c->t		86469	0.0034
284921	intergenic	B. melitensis M28	c->t		86469	0.0034
284921	intergenic	B. melitensis M5/90	c->t		86469	0.0034
284927	intergenic	B. melitensis 16M	c->t		86463	0.0034
284927	intergenic	B. melitensis ATCC 23457	c->t		86463	0.0034
284927	intergenic	B. melitensis M28	c->t		86463	0.0034
284927	intergenic	B. melitensis M5/90	c->t		86463	0.0034
285431	intergenic	B. melitensis 16M	c->t		85959	0.0034
285431	intergenic	B. melitensis ATCC 23457	c->t		85959	0.0034
285431	intergenic	B. melitensis M28	c->t		85959	0.0034
285431	intergenic	B. melitensis M5/90	c->t		85959	0.0034
285531	intergenic	B. microti CCM4915	t->a		85859	0.0137
285531	intergenic	B. suis 513UK	t->a		85859	0.0137
285531	intergenic	B. suis Bs364CITA	t->a		85859	0.0137
285531	intergenic	B. suis Bs396CITA	t->a		85859	0.0137
285993	intergenic	Brucella sp. 09RB8471	t->c		85397	0.0137
285994	intergenic	Brucella sp. 09RB8471	g->t		85396	0.0308
285999	intergenic	Brucella sp. 09RB8471	t->c		85391	0.0137
286011	intergenic	Brucella sp. 09RB8471	t->g		85379	0.0034
286011	intergenic	Brucella sp. 09RB8910	t->g		85379	0.0034
286036	intergenic	Brucella sp. 09RB8471	a->g		85354	0.0034
286051	intergenic	B. pinnipedialis B2/94	c->a		85339	0.0034
286065	intergenic	B. ovis ATCC 25840	c->t		85325	0.0034
286760	intergenic	Brucella sp. 09RB8471	c->t		84630	0.0309
286760	intergenic	Brucella sp. 09RB8910	c->t		84630	0.0550
286763	intergenic	Brucella sp. 09RB8471	t->a		84627	0.0859
286763	intergenic	Brucella sp. 09RB8910	t->a		84627	0.0550
286765	intergenic	B. microti CCM4915	a->t		84625	0.0859
286765	intergenic	B. suis 513UK	a->t		84625	0.0859
286765	intergenic	Brucella sp. 09RB8471	a->g		84625	0.0859
286765	intergenic	Brucella sp. 09RB8910	a->g		84625	0.0550
286766	intergenic	B. microti CCM4915	a->c		84624	0.0550
286766	intergenic	B. suis 513UK	a->c		84624	0.0550
286766	intergenic	Brucella sp. 09RB8471	a->c		84624	0.0550
286768	intergenic	B. microti CCM4915	g->t		84622	0.0550
286768	intergenic	B. suis 513UK	g->t		84622	0.0550
286768	intergenic	Brucella sp. 09RB8471	g->t		84622	0.0550
286768	intergenic	Brucella sp. 09RB8910	g->t		84622	0.0309
286775	intergenic	B. microti CCM4915	c->t		84615	0.0034
286775	intergenic	B. ovis ATCC 25840	c->t		84615	0.0034
286775	intergenic	B. suis 513UK	c->t		84615	0.0034
286789	intergenic	B. ovis ATCC 25840	c->a		84601	0.0034
286789	intergenic	Brucella sp. 09RB8471	c->t		84601	0.0034
286790	intergenic	Brucella sp. 09RB8910	c->t		84600	0.0034
286804	intergenic	B. microti CCM4915	a->c		84586	0.0034
286804	intergenic	B. suis 513UK	a->c		84586	0.0034
286804	intergenic	Brucella sp. 09RB8471	a->c		84586	0.0034
286804	intergenic	Brucella sp. 09RB8910	a->c		84586	0.0034
286816	intergenic	B. microti CCM4915	a->g		84574	0.0138
286816	intergenic	B. pinnipedialis B2/94	a->g		84574	0.0138
286816	intergenic	B. suis 513UK	a->g		84574	0.0138
286816	intergenic	Brucella sp. 09RB8471	a->g		84574	0.0138
286816	intergenic	Brucella sp. 09RB8910	a->g		84574	0.0138
286817	intergenic	B. microti CCM4915	a->c		84573	0.0138
286817	intergenic	B. pinnipedialis B2/94	a->c		84573	0.0138
286817	intergenic	B. suis 513UK	a->c		84573	0.0138
286817	intergenic	Brucella sp. 09RB8471	a->c		84573	0.0138
286817	intergenic	Brucella sp. 09RB8910	a->c		84573	0.0138
286833	intergenic	B. microti CCM4915	g->a		84557	0.0034
286833	intergenic	B. suis 513UK	g->a		84557	0.0034
286833	intergenic	Brucella sp. 09RB8471	g->a		84557	0.0138
286833	intergenic	Brucella sp. 09RB8910	g->a		84557	0.0138
286834	intergenic	Brucella sp. 09RB8471	g->a		84556	0.0138
286834	intergenic	Brucella sp. 09RB8910	g->a		84556	0.0138
286841	intergenic	Brucella sp. 09RB8910	g->t		84549	0.0034
286845	intergenic	B. abortus 2308	c->a		84545	0.0034
286845	intergenic	B. abortus 9-941	c->a		84545	0.0034
286845	intergenic	B. abortus S19	c->a		84545	0.0034
286846	intergenic	Brucella sp. 09RB8471	a->g		84544	0.0034
286864	intergenic	B. abortus 2308	t->c		84526	0.0034
286864	intergenic	B. abortus 9-941	t->c		84526	0.0034
286864	intergenic	B. abortus S19	t->c		84526	0.0034
286864	intergenic	B. melitensis 16M	t->c		84526	0.0034
286864	intergenic	B. melitensis ATCC 23457	t->c		84526	0.0034
286864	intergenic	B. melitensis M28	t->c		84526	0.0034
286864	intergenic	B. melitensis M5/90	t->c		84526	0.0034
286864	intergenic	B. microti CCM4915	t->c		84526	0.0034
286864	intergenic	B. suis 513UK	t->c		84526	0.0034
286864	intergenic	Brucella sp. 09RB8471	t->c		84526	0.0034
286864	intergenic	Brucella sp. 09RB8910	t->c		84526	0.0034
286870	intergenic	B. abortus 2308	t->g		84520	0.0310
[truncated: 259,831+ more rows]

## Sheet: Table S6
Additional file 6: Table S6. List of insert-deletions (INDELs) events disclosed in the comparative genomic analysis of 25 Brucella genomes using as reference the annotated sequence of strain B. suis ATCC 23445.
"Start", gives the initial alignment position (in reference) of the INDEL; "Stop", gives the final alignment position (in reference) of the INDEL; "Genome", query sequence genome; "Gap", gives a number for the indel mutations: a negative number -k indicates a gap insertion of k bases into the query sequence. A +k indicates a deletion of k bases in the query sequence; "Quality", quality score. Is …
START	STOP	GENOME	GAP	QUALITY	PRODUCT
15513	15944	Brucella sp. 09RB8471	-244	0.3015
15513	15944	Brucella sp. 09RB8910	-244	0.3015
16471	16626	B. abortus 9-941	-137	0.0403	leucine-, isoleucine-, valine-, threonine-, and alanine-binding protein precursor
17417	17581	Brucella sp. 09RB8471	-144	0.0559	enoyl-CoA hydratase
21155	21499	B. ceti TE10759-12	-326	0.0244	acetyl-CoA carboxylase alpha chain / propionyl-CoA carboxylase alpha chain
21180	21260	Brucella sp. 09RB8910	-53	0.0246	methylcrotonoyl-CoA carboxylase
21761	21800	B. ceti TE10759-12	230	0.0305	acetyl-CoA carboxylase alpha chain / propionyl-CoA carboxylase alpha chain
23580	27326	B. abortus 2308	-3732	0.0369	Ivd, isovaleryl-CoA dehydrogenase
28282	28310	Brucella sp. 09RB8910	8047	0.0297
33335	33336	Brucella sp. 09RB8471	160	0.0810	hypothetical protein
33432	33572	Brucella sp. 09RB8910	-72	0.0207	Hypothetical protein
33441	33543	B. ovis ATCC 25840	840	0.0207
33534	33543	B. microti CCM4915	844	0.0211
35874	35948	B. ovis ATCC 25840	-28	0.1048
38229	38377	Brucella sp. 09RB8471	-22	0.0383
38229	38377	Brucella sp. 09RB8910	-22	0.0383
47306	47407	B. pinnipedialis B2/94	-89	0.0275	cytochrome o ubiquinol oxidase, subunit II
50915	51008	B. canis ATCC 23365	-84	10000
50915	51008	B. canis HSKA52	-84	10000	hypothetical protein
50915	51008	B. suis 686	-84	10000	hypothetical protein
51359	51549	B. abortus S19	-186	0.0534	Hypothetical Membrane Spanning Protein
51359	51549	B. abortus 2308	-186	0.0534	Hypothetical Membrane Spanning Protein
51359	51549	B. abortus 9-941	-186	0.0534	Hypothetical Membrane Spanning Protein
51557	51583	Brucella sp. 09RB8910	21	0.0344	peptide-binding protein
62693	62725	B. ovis ATCC 25840	-29	0.5774
62719	62787	Brucella sp. 09RB8471	1296	0.1857
62730	62808	Brucella sp. 09RB8910	64	0.1581
62786	62851	B. abortus S19	-64	10000
62786	62851	B. abortus 2308	-64	10000
62786	62851	B. abortus 9-941	-64	10000
62786	62811	B. melitensis 16M	-24	10000
62786	62803	B. melitensis M5/90	-16	10000
62786	62819	B. melitensis ATCC 23457	-32	10000
62786	62827	B. pinnipedialis B2/94	-40	10000
62786	62819	B. suis VBI22	-32	10000
62786	62811	B. suis 1330	-24	10000
62826	62851	B. ceti TE10759-12	-24	0.1601
63431	63757	B. ceti TE10759-12	-237	0.0394	ATPase
64058	64059	B. ceti TE10759-12	228	0.1537	ATPase
64638	64856	Brucella sp. 09RB8471	25	0.1015
64734	64799	B. abortus S19	-64	10000
64734	64791	B. abortus 2308	-56	10000
64734	64783	B. canis ATCC 23365	-48	10000
64734	64823	B. canis HSKA52	-88	10000
64734	64799	B. ceti TE10759-12	-64	10000
64734	64799	B. melitensis 16M	-64	10000
64734	64799	B. melitensis M28	-64	10000
64734	64799	B. melitensis M5/90	-64	10000
64734	64767	B. melitensis ATCC 23457	-32	10000
64734	64807	B. microti CCM4915	-72	10000
64734	64807	B. pinnipedialis B2/94	-72	10000
64734	64815	B. suis VBI22	-80	10000
64734	64775	B. suis 1330	-40	10000
64734	64815	B. suis 686	-80	10000
64734	64775	B. suis 513UK	-40	10000
64834	64851	B. abortus 9-941	-16	0.0222
72753	72880	Brucella sp. 09RB8471	-75	0.0371
72753	72880	Brucella sp. 09RB8910	-75	0.0371
74967	74974	Brucella sp. 09RB8910	97	0.0184
74969	74974	Brucella sp. 09RB8471	97	0.0738
75611	75650	B. ovis ATCC 25840	-32	0.0396	DNA polymerase iii, alpha chain
76162	76202	B. ovis ATCC 25840	-33	0.0290
76923	77090	B. ovis ATCC 25840	-159	0.0960	Hypothetical protein
79506	80303	B. suis PT09143	-679	0.0921	Cell surface protein
79526	80290	B. suis PT09172	-678	0.1010	Outer membrane protein
79611	80290	B. suis Bs143CITA	-678	0.2774	Outer membrane protein
79612	79952	B. canis ATCC 23365	-339	0.2887	Hypothetical protein
79612	79952	B. canis HSKA52	-339	0.2887	Hypothetical protein
79612	79952	B. suis VBI22	-339	0.2887	outer membrane protein
79612	79952	B. suis 1330	-339	0.2887	outer membrane protein
79612	79952	B. suis 686	-339	0.2887	outer membrane protein
79623	79963	B. abortus S19	-339	10000	outer membrane protein
79623	79963	B. ovis ATCC 25840	-339	10000	outer membrane protein
79652	79653	Brucella sp. 09RB8910	339	25621
79963	80303	B. melitensis M28	-339	0.0535	outer membrane protein
79963	80303	B. melitensis M5/90	-339	0.0535	outer membrane protein
79963	80303	B. melitensis ATCC 23457	-339	0.0535	outer membrane protein
79991	79992	Brucella sp. 09RB8471	678	0.8230
87241	87378	Brucella sp. 09RB8910	-24	0.0921
87329	87386	B. melitensis 16M	-56	0.1374
87329	87386	B. melitensis M28	-56	0.1374
87329	87386	B. melitensis M5/90	-56	0.1374
87329	87386	B. melitensis ATCC 23457	-56	0.1374
87329	87386	B. ovis ATCC 25840	-56	0.1374
87332	87381	Brucella sp. 09RB8471	-48	0.1925
87334	87383	B. ceti TE10759-12	-48	0.1443	probable protein encoding sequence defined by Kodon
87339	87378	B. suis PT09172	-27	0.1525	hypothetical protein
87342	87383	B. suis VBI22	-40	0.6325	probable protein encoding sequence defined by Kodon
87350	87383	B. abortus S19	-32	0.7071	probable protein encoding sequence defined by Kodon
87350	87383	B. abortus 9-941	-32	0.7071	probable protein encoding sequence defined by Kodon
87350	87383	B. suis 1330	-32	0.7071	probable protein encoding sequence defined by Kodon
87358	87383	B. abortus 2308	-24	0.8165	probable protein encoding sequence defined by Kodon
87366	87383	B. canis ATCC 23365	-16	10000	probable protein encoding sequence defined by Kodon
87366	87383	B. microti CCM4915	-16	10000	probable protein encoding sequence defined by Kodon
87802	88858	Brucella sp. 09RB8471	761	0.0476
105566	105742	Brucella sp. 09RB8471	-147	0.0682
110416	110685	B. ovis ATCC 25840	-264	10000	prokaryotic sulfate-/thiosulfate-binding protein:Bacterial extracellular solute-binding protein, fa
125450	126320	Brucella sp. 09RB8471	-846	0.0127
132519	132566	Brucella sp. 09RB8910	-30	0.0344
133268	133269	Brucella sp. 09RB8471	34	0.1003
133285	133286	Brucella sp. 09RB8910	68	0.2244
140281	140297	Brucella sp. 09RB8910	112	0.0767
142999	143091	Brucella sp. 09RB8471	1039	10000
143454	143468	Brucella sp. 09RB8471	3638	0.5000
143454	143468	Brucella sp. 09RB8910	3640	0.5000
143457	143468	B. abortus S19	3640	10000	esterase, hypothetical
143457	143468	B. abortus 2308	3640	10000	esterase, hypothetical
143457	143468	B. abortus 9-941	3640	10000	esterase, hypothetical
143457	143468	B. canis ATCC 23365	3640	10000	esterase, hypothetical
143457	143468	B. canis HSKA52	3640	10000	esterase, putative
143457	143468	B. ceti TE10759-12	3634	10000	Esterase/lipase/thioesterase, active site:Putative esterase
143457	143468	B. melitensis 16M	3642	10000	Esterase/lipase/thioesterase, active site:Putative esterase
143457	143468	B. melitensis M28	3642	10000	S-formylglutathione hydrolase
143457	143468	B. melitensis M5/90	3642	10000	S-formylglutathione hydrolase
143457	143468	B. melitensis ATCC 23457	3642	10000	S-formylglutathione hydrolase
143457	143468	B. microti CCM4915	3640	10000	S-formylglutathione hydrolase
143457	143468	B. ovis ATCC 25840	3639	10000	S-formylglutathione hydrolase
143457	143468	B. pinnipedialis B2/94	3640	10000	Esterase/lipase/thioesterase, active site:Putative esterase
143457	143468	B. suis VBI22	3640	10000	esterase, putative
143457	143468	B. suis 1330	3640	10000	esterase, hypothetical
143457	143468	B. suis Bs143CITA	3640	10000	S-formylglutathione hydrolase
143457	143468	B. suis Bs364CITA	3640	10000	esterase, putative
143457	143468	B. suis Bs396CITA	3640	10000	esterase, putative
143457	143468	B. suis PT09172	3640	10000	S-formylglutathione hydrolase
143457	143468	B. suis PT09143	3640	10000	S-formylglutathione hydrolase
143457	143468	B. suis 686	3640	10000	esterase, putative
143457	143468	B. suis 513UK	3640	10000	esterase, putative
144506	144554	B. melitensis M28	-38	0.0647	DEAD/DEAH box helicase family protein
144506	144554	B. melitensis M5/90	-38	0.0647	DEAD/DEAH box helicase family protein
144506	144554	B. melitensis ATCC 23457	-38	0.0647	DEAD/DEAH box helicase family protein
145032	145182	B. ceti TE10759-12	-144	0.0513	ATP-dependent helicase HrpB
146800	147663	Brucella sp. 09RB8471	197	0.0221
147643	147766	B. ceti TE10759-12	-101	0.0619	IS711, transposase orfB
149625	149691	B. ceti TE10759-12	-60	0.0127	ErfK/YbiS/YcfS/YnhG family protein
157961	157988	B. canis ATCC 23365	-21	0.0493	nADP-dependent malic enzyme
157961	157988	B. canis HSKA52	-21	0.0493	NADP-dependent malic enzyme
157961	157988	B. suis VBI22	-21	0.0493	NADP-dependent malic enzyme
157961	157988	B. suis 1330	-21	0.0493	malate dehydrogenase (oxaloacetate-decarboxylating) (NADP(+)), phosphate acetyltransferase
157961	157988	B. suis 686	-21	0.0493	phosphate acetyl/butaryl transferase family protein
158270	158768	B. ceti TE10759-12	-492	0.0985	malate dehydrogenase (oxaloacetate-decarboxylating) (NADP(+)), phosphate acetyltransferase
162403	162609	Brucella sp. 09RB8910	-64	0.0681
162424	162441	Brucella sp. 09RB8471	17	0.0683
165157	165367	B. pinnipedialis B2/94	-203	0.0380	SAM dependent methyltransferase, putative
173334	173433	B. ovis ATCC 25840	-95	10000	hypothetical protein
175832	175885	Brucella sp. 09RB8471	48	0.4082
182168	182511	B. ceti TE10759-12	-85	0.0309	NMD protein affecting ribosome stability and mRNA decay
182809	182810	B. ceti TE10759-12	53	0.1990	3' exoribonuclease:Ribonuclease PH
188041	188069	B. melitensis M28	-21	0.0144	uroporphyrin-III C-methyltransferase
188041	188069	B. melitensis M5/90	-21	0.0144	uroporphyrin-III C-methyltransferase
188041	188069	B. melitensis ATCC 23457	-21	0.0144	uroporphyrin-III C-methyltransferase
200252	200304	B. canis ATCC 23365	20	0.0128
200252	200304	B. canis HSKA52	20	0.0128
200254	200304	B. suis 686	19	0.0128	hypothetical protein
200255	200304	B. suis VBI22	18	0.0128
200255	200304	B. suis 1330	18	0.0128
200298	200304	Brucella sp. 09RB8471	17	0.0127
200302	200304	B. abortus S19	17	0.0509	Hypothetical protein
200302	200304	B. abortus 2308	17	0.0509	Hypothetical protein
200302	200304	B. abortus 9-941	17	0.0509	Hypothetical protein
200302	200304	B. ceti TE10759-12	17	0.0509	Hypothetical protein
200302	200304	B. melitensis 16M	17	0.0509	Hypothetical protein
200302	200304	B. melitensis M28	17	0.0509	Hypothetical protein
200302	200304	B. melitensis M5/90	17	0.0509	Hypothetical protein
200302	200304	B. melitensis ATCC 23457	17	0.0509	Hypothetical protein
200302	200304	B. microti CCM4915	17	0.0509	Hypothetical protein
200302	200304	B. ovis ATCC 25840	17	0.0509	Hypothetical protein
200302	200304	B. pinnipedialis B2/94	17	0.0509	Hypothetical protein
200302	200304	B. suis 513UK	17	0.0509	Hypothetical protein
200302	200304	Brucella sp. 09RB8910	17	0.0509
201630	201632	B. pinnipedialis B2/94	16	0.0462	Shikimate kinase:Uridine kinase:Elongation factor, GTP-binding:ATP/GTP-binding site motif A (P-loop
206264	206279	Brucella sp. 09RB8910	24	0.0091
206265	206322	Brucella sp. 09RB8471	63	0.0091
210039	210208	B. ovis ATCC 25840	-168	0.0079	transcriptional regulator
211820	211821	Brucella sp. 09RB8910	58	0.0301
211861	211862	B. microti CCM4915	58	0.0676
216367	216527	B. canis ATCC 23365	-86	0.0067	Hypothetical protein, conserved
216367	216527	B. canis HSKA52	-86	0.0067	hypothetical protein
216367	216527	B. suis VBI22	-86	0.0067	hypothetical protein
216367	216527	B. suis 1330	-86	0.0067	Hypothetical protein, conserved
216367	216527	B. suis 686	-86	0.0067	hypothetical protein
216515	216527	Brucella sp. 09RB8910	108	0.0067
216516	216527	B. abortus S19	108	0.0067	abc transporter ATP-binding protein
216516	216527	B. abortus 2308	108	0.0067	abc transporter ATP-binding protein
216516	216527	B. abortus 9-941	108	0.0067	abc transporter ATP-binding protein
216516	216527	B. melitensis 16M	108	0.0067	abc transporter ATP-binding protein
216516	216527	B. melitensis M28	108	0.0067	ABC transporter related protein
216516	216527	B. melitensis M5/90	108	0.0067	ABC transporter related protein
216516	216527	B. melitensis ATCC 23457	108	0.0067	ABC transporter related protein
216516	216527	B. microti CCM4915	108	0.0067	ABC transporter, HlyB/MsbA family
216516	216527	B. pinnipedialis B2/94	108	0.0067	ABC transporter family protein
216516	216527	B. suis 513UK	108	0.0067	ABC transporter family protein
216516	216527	Brucella sp. 09RB8471	108	0.0067
227325	227527	B. ovis ATCC 25840	-201	0.0055	copper-translocating P-type ATPase
227344	227546	B. abortus S19	-201	0.0055	copper-translocating P-type ATPase
227344	227546	B. abortus 2308	-201	0.0055	copper-translocating P-type ATPase
227344	227546	B. abortus 9-941	-201	0.0055	copper-translocating P-type ATPase
229866	230043	B. melitensis 16M	-174	0.0053
230240	230273	Brucella sp. 09RB8910	15	0.0053
235068	235096	Brucella sp. 09RB8910	18	0.0049
237329	237337	B. ovis ATCC 25840	847	0.0048	sarcosine oxidase beta subunit
239855	240131	B. ovis ATCC 25840	-270	0.0047	sarcosine oxidase alpha subunit
241544	241618	B. ovis ATCC 25840	-73	0.0046
249386	249454	B. ovis ATCC 25840	-63	0.0043
250112	250219	B. ovis ATCC 25840	-102	0.0042	putative oxidoreductase protein
250724	250789	Brucella sp. 09RB8910	-51	0.0042
253713	253765	Brucella sp. 09RB8471	-31	0.0041
261793	261798	B. pinnipedialis B2/94	844	0.0154	conserved hypothetical protein
270805	270848	B. ovis ATCC 25840	-24	0.0036
274439	274523	B. ovis ATCC 25840	-77	0.0035	conserved hypothetical protein
284898	285174	Brucella sp. 09RB8910	625	0.0034
285340	285953	Brucella sp. 09RB8471	588	0.0034
285826	286576	B. abortus S19	203	0.0034
285826	286576	B. abortus 2308	203	0.0034
285826	286576	B. abortus 9-941	203	0.0034
285826	286576	B. canis ATCC 23365	203	0.0034
285826	286576	B. canis HSKA52	203	0.0034
285826	286557	B. melitensis M28	203	0.0034
285826	286557	B. melitensis M5/90	203	0.0034
285826	286557	B. melitensis ATCC 23457	203	0.0034
285826	286578	B. suis VBI22	203	0.0034
285826	286578	B. suis 1330	203	0.0034
285826	286576	B. suis 686	203	0.0034
286990	289590	Brucella sp. 09RB8910	-588	0.0034
287993	288329	B. abortus S19	-324	0.0035	hypothetical protein
287993	288329	B. abortus 2308	-324	0.0035	hypothetical protein
287993	288329	B. abortus 9-941	-324	0.0035	hypothetical protein
288911	290651	Brucella sp. 09RB8471	2774	0.0139
289083	289563	B. suis 513UK	-76	0.0035
289151	289461	B. canis ATCC 23365	-74	0.0035
289151	289461	B. canis HSKA52	-74	0.0035
289151	289478	B. microti CCM4915	-74	0.0035
289151	289461	B. suis VBI22	-74	0.0035
289151	289461	B. suis 1330	-74	0.0035
289151	289461	B. suis 686	-74	0.0035
290054	290055	B. melitensis M5/90	257	0.0140	hypothetical protein
294063	294099	B. ovis ATCC 25840	-30	0.0036	urease, alpha subunit
295494	295495	B. ovis ATCC 25840	27	0.0145	putative urease accessory protein UreE
295508	295509	B. abortus S19	27	0.0145	urease accessory protein uree
295508	295509	B. abortus 2308	27	0.0145	urease accessory protein uree
295508	295509	B. abortus 9-941	27	0.0145	urease accessory protein uree
295508	295509	B. ceti TE10759-12	27	0.0145	urease accessory protein UreE
295508	295509	B. melitensis 16M	27	0.0145	urease accessory protein uree
295508	295509	B. microti CCM4915	27	0.0145	urease accessory protein UreE
295508	295509	B. pinnipedialis B2/94	27	0.0145	urease accessory protein UreE
295508	295509	B. suis 513UK	27	0.0145	urease accessory protein UreE
295508	295509	Brucella sp. 09RB8471	27	0.0327
295508	295509	Brucella sp. 09RB8910	27	0.0327
296908	296916	Brucella sp. 09RB8471	101	0.0037
303394	303422	Brucella sp. 09RB8910	3684	0.0038
304809	304855	B. ceti TE10759-12	-30	0.0039	phenylhydantoinase
307567	307640	Brucella sp. 09RB8471	2099	0.0040
312695	312715	B. ceti TE10759-12	273	0.0041	glucose-6-phosphate isomerase
312904	313007	B. abortus S19	-102	0.0041
312904	313007	B. abortus 2308	-102	0.0041
312904	313007	B. abortus 9-941	-102	0.0041
312915	313007	B. ceti TE10759-12	-529	0.0041	probable protein encoding sequence defined by Kodon
312915	313018	B. melitensis M28	-102	0.0041
312915	313018	B. melitensis M5/90	-102	0.0041
312915	313018	B. melitensis ATCC 23457	-102	0.0041
312915	313018	B. pinnipedialis B2/94	-102	0.0041
312916	313019	B. ovis ATCC 25840	-102	0.0041
312932	313034	Brucella sp. 09RB8471	-101	0.0041
313225	313244	B. ceti TE10759-12	250	0.0041	probable protein encoding sequence defined by Kodon
317734	317833	Brucella sp. 09RB8910	44	0.0043
317742	317852	Brucella sp. 09RB8471	43	0.0043
342007	342010	B. ovis ATCC 25840	844	0.0233
355600	355641	B. ceti TE10759-12	-37	0.0080
357111	357965	B. ceti TE10759-12	-816	0.0084	Panthothenate synthetase
357112	357969	B. abortus S19	-844	0.0084	hypothetical protein
357112	357969	B. abortus 9-941	-844	0.0084	hypothetical protein
357112	357969	B. canis ATCC 23365	-844	0.0084	hypothetical protein
357112	357969	B. canis HSKA52	-844	0.0084	hypothetical protein
357112	357969	B. melitensis 16M	-844	0.0084	esterase/lipase/thioesterase
357112	357969	B. melitensis M28	-844	0.0084	esterase/lipase/thioesterase
357112	357969	B. melitensis M5/90	-844	0.0084	esterase/lipase/thioesterase
357112	357969	B. melitensis ATCC 23457	-844	0.0084	esterase/lipase/thioesterase
357112	357969	B. suis 1330	-844	0.0084	hypothetical protein
357112	357969	B. suis 686	-844	0.0084	hypothetical protein
357112	357969	Brucella sp. 09RB8471	-844	0.0084
361266	361277	B. melitensis 16M	11	0.0099	hypothetical protein
365426	365760	Brucella sp. 09RB8471	-211	0.0129
370648	370724	B. abortus S19	-66	0.0367	hypothetical protein
370648	370724	B. abortus 2308	-66	0.0367	hypothetical protein
370648	370724	B. abortus 9-941	-66	0.0367	hypothetical protein
372519	372567	B. ovis ATCC 25840	-41	0.0169
372545	372579	B. suis 513UK	-33	0.0169	TRAP-T family sorbitol/mannitol transporter, periplasmic binding protein, SmoM
372915	372980	B. ovis ATCC 25840	-57	0.0179	extracellular solute-binding protein, family 7
373636	373701	Brucella sp. 09RB8910	-22	10000
379946	379995	B. abortus S19	-42	0.0203	Xanthine dehydrogenase
379946	379995	B. abortus 2308	-42	0.0203	Xanthine dehydrogenase
379946	379995	B. abortus 9-941	-42	0.0203	Xanthine dehydrogenase
385168	385313	B. melitensis 16M	-135	0.0133	putative hydroxypyruvate reductase
386819	388034	B. ceti TE10759-12	-1208	0.0158	nitrogen fixation protein FixI
387644	387803	B. ovis ATCC 25840	-153	0.0177	nitrogen fixation protein FixI, putative
390767	390950	Brucella sp. 09RB8471	-16	0.1132
390827	390844	B. ovis ATCC 25840	-16	0.2357
390836	390853	B. abortus S19	-16	0.3333
390836	390853	B. abortus 2308	-16	0.3333
390836	390853	B. abortus 9-941	-16	0.3333
390836	390853	B. suis Bs364CITA	-16	0.3333
394380	394381	B. suis Bs364CITA	56	0.1304	cytochrome c oxidase, cbb3-type, subunit I
395283	395313	Brucella sp. 09RB8471	3339	0.6489
396098	396099	B. ceti TE10759-12	67	0.0683
396576	396719	B. ovis ATCC 25840	-81	0.0160	salicylaldehyde dehydrogenase
397326	397371	B. microti CCM4915	-39	0.0168	aldehyde dehydrogenase family protein
400933	400936	B. melitensis 16M	11	0.6247	transporter, mfs superfamily
401668	401760	B. melitensis 16M	104	0.0359	transporter, mfs superfamily
401757	401760	B. abortus S19	105	0.1360	transporter MFS superfamily
401757	401760	B. abortus 2308	105	0.1360	transporter MFS superfamily
401757	401760	B. abortus 9-941	105	0.1360	transporter MFS superfamily
401757	401760	B. ceti TE10759-12	105	0.1360	transporter MFS superfamily
401757	401760	B. melitensis M28	105	0.1360	Tetracycline resistance protein
401757	401760	B. melitensis M5/90	105	0.1360	Tetracycline resistance protein
401757	401760	B. melitensis ATCC 23457	105	0.1360	Tetracycline resistance protein
401757	401760	B. microti CCM4915	105	0.1360	transporter MFS superfamily
401757	401760	B. pinnipedialis B2/94	105	0.1360	Tetracycline resistance protein
401757	401760	B. suis 513UK	105	0.1360	major Facilitator Superfamily protein
401757	401760	Brucella sp. 09RB8910	105	40000
407185	407234	B. ovis ATCC 25840	-42	0.0126	heat shock protein, Hsp70 family
408378	408379	B. microti CCM4915	61	0.0467
408393	408394	B. suis PT09143	62	0.1051	conserved hypothetical protein
415979	416004	Brucella sp. 09RB8471	165	0.0808
416064	416065	B. canis ATCC 23365	425	0.1022	Hypothetical protein
416064	416065	B. canis HSKA52	425	0.1022	hypothetical protein
416064	416065	B. suis 686	425	0.1022	hypothetical protein
416064	416065	Brucella sp. 09RB8471	425	0.4851
416131	416132	B. abortus S19	425	0.1045	conserved hypothetical protein
416131	416132	B. abortus 2308	425	0.1045	conserved hypothetical protein
416131	416132	B. abortus 9-941	425	0.1045	conserved hypothetical protein
416131	416132	B. microti CCM4915	425	0.1045	Hypothetical protein
416131	416132	B. ovis ATCC 25840	424	0.1045	Hypothetical protein
416131	416132	B. suis VBI22	425	0.1045	hypothetical protein
416131	416132	B. suis 1330	425	0.1045	hypothetical protein
416131	416132	Brucella sp. 09RB8910	425	40000
417883	418013	B. ceti TE10759-12	-106	0.0601
426330	426417	B. melitensis M5/90	-113	0.0131
426330	426417	B. ovis ATCC 25840	-113	0.0131
426330	426444	B. ceti TE10759-12	-113	0.0132	glycyl-tRNA synthetase, beta subunit
426330	426444	B. melitensis 16M	-113	0.0132	glycyl-tRNA synthetase beta chain
426330	426444	B. melitensis M28	-113	0.0132	glycyl-tRNA synthetase, beta subunit
426330	426444	B. melitensis ATCC 23457	-113	0.0132	glycyl-tRNA synthetase, beta subunit
426443	426444	B. microti CCM4915	226	0.0532
432094	432169	B. abortus S19	-63	10000	hypothetical protein
432094	432169	B. abortus 2308	-63	10000	hypothetical protein
441211	441242	Brucella sp. 09RB8471	-21	0.0220
445667	445694	B. suis 686	-24	0.0621
447153	447154	B. ceti TE10759-12	30	0.1146	Chorismate synthase
447153	447154	B. suis 686	30	0.1146	chorismate synthase
448469	448575	Brucella sp. 09RB8910	16	0.0199
450582	450609	Brucella sp. 09RB8471	30	0.0293
451219	451309	B. ovis ATCC 25840	-87	0.0436	conserved hypothetical protein
451614	451615	Brucella sp. 09RB8910	163	0.3495
454964	455013	B. ceti TE10759-12	-39	0.0231
456752	456762	Brucella sp. 09RB8471	24	0.1021
456838	456900	B. ceti TE10759-12	-56	10000
456838	456900	B. melitensis 16M	-56	10000
456841	456858	B. canis ATCC 23365	-16	10000
456841	456874	B. canis HSKA52	-32	10000
456841	456858	B. melitensis M28	-16	10000
456841	456866	B. melitensis M5/90	-24	10000
456841	456858	B. ovis ATCC 25840	-16	10000
456841	456874	B. pinnipedialis B2/94	-32	10000
456841	456882	B. suis VBI22	-40	10000
456841	456866	B. suis 1330	-24	10000
456841	456858	B. suis 686	-16	10000
456855	456896	B. suis Bs143CITA	-40	0.4472
456855	456888	B. suis PT09172	-32	0.4472
463174	463211	Brucella sp. 09RB8471	-21	0.0126
481176	481219	Brucella sp. 09RB8471	30	0.0258
489513	489577	B. ovis ATCC 25840	-56	0.0189	cytochrome c oxidase, subunit III
495677	495722	B. ovis ATCC 25840	-17	0.1581
495677	495706	Brucella sp. 09RB8471	33	0.1581
495677	495706	Brucella sp. 09RB8910	33	0.1581
499329	499407	Brucella sp. 09RB8471	-18	0.0182
499456	499547	B. suis 513UK	-90	0.0186	peptidase M16 inactive domain protein
502337	502438	B. melitensis M28	-61	0.7071
502337	502438	B. melitensis M5/90	-61	0.7071
502337	502438	B. melitensis ATCC 23457	-61	0.7071
502340	502402	B. abortus S19	-60	0.4472
502340	502402	B. abortus 2308	-60	0.4472
502340	502402	B. abortus 9-941	-60	0.4472
502374	502464	Brucella sp. 09RB8471	238	0.6405
506284	506293	Brucella sp. 09RB8910	26	0.0159
506347	506411	B. ovis ATCC 25840	-57	0.0158	chloride channel protein clcB-like protein
506823	507016	B. melitensis M28	-192	0.0149	chloride channel core protein
506823	507016	B. melitensis M5/90	-192	0.0149	chloride channel core protein
506823	507016	B. melitensis ATCC 23457	-192	0.0149	chloride channel core protein
507850	507930	B. abortus S19	-72	0.0135	voltage gated chloride channel family protein
507850	507930	B. abortus 2308	-72	0.0135	voltage gated chloride channel family protein
507850	507930	B. abortus 9-941	-72	0.0135	voltage gated chloride channel family protein
507850	507930	B. melitensis 16M	-72	0.0135	Cl-channel, voltage gated
507850	507930	B. melitensis M28	-72	0.0135	chloride channel core protein
507850	507930	B. melitensis M5/90	-72	0.0135	chloride channel core protein
507850	507930	B. melitensis ATCC 23457	-72	0.0135	chloride channel core protein
516585	516606	B. abortus S19	-17	0.0151
516585	516606	B. abortus 2308	-17	0.0151
516585	516606	B. abortus 9-941	-17	0.0151
520956	522024	B. canis ATCC 23365	-1067	10000
521045	521065	B. abortus S19	-19	0.0063
521045	521065	B. abortus 2308	-19	0.0063
521045	521065	B. abortus 9-941	-19	0.0063
521045	521065	B. melitensis 16M	-19	0.0063
521045	521065	B. melitensis M28	-19	0.0063
521045	521065	B. melitensis M5/90	-19	0.0063
521045	521065	B. melitensis ATCC 23457	-19	0.0063
521045	521065	B. ovis ATCC 25840	-19	0.0063
521829	522041	B. ovis ATCC 25840	-108	0.0062	putative lipoprotein
521947	521976	B. abortus S19	-21	0.0062
521947	521976	B. abortus 2308	-21	0.0062
521947	521976	B. abortus 9-941	-21	0.0062
521947	521976	B. melitensis 16M	-21	0.0062
521947	521976	B. melitensis M28	-21	0.0062
521947	521976	B. melitensis M5/90	-21	0.0062
521947	521976	B. melitensis ATCC 23457	-21	0.0062
521953	521954	Brucella sp. 09RB8471	118	0.0247
524627	524676	Brucella sp. 09RB8471	-42	0.0059
525406	525425	B. abortus S19	-18	0.0058
525406	525425	B. abortus 2308	-18	0.0058
525406	525425	B. abortus 9-941	-18	0.0058
525406	525425	B. ceti TE10759-12	-18	0.0058
525406	525425	B. melitensis 16M	-18	0.0058
525406	525425	B. melitensis M28	-18	0.0058
525406	525425	B. melitensis M5/90	-18	0.0058
525406	525425	B. melitensis ATCC 23457	-18	0.0058
525406	525425	B. ovis ATCC 25840	-18	0.0058
525411	525412	Brucella sp. 09RB8471	19	0.0232
529427	529791	B. canis ATCC 23365	-358	0.0054	Capsular polysaccharide biosynthesis protein capD
529427	529791	B. canis HSKA52	-358	0.0054	Capsular polysaccharide biosynthesis protein capD
531672	531690	Brucella sp. 09RB8471	1357	0.0211
533147	533156	B. pinnipedialis B2/94	844	0.0052
541828	541850	Brucella sp. 09RB8471	42	0.0055
541916	542037	B. ovis ATCC 25840	-110	0.0055	integrase, catalytic core
546788	553188	Brucella sp. 09RB8910	8798	0.0059
548451	548469	B. ceti TE10759-12	16	0.0061	phosphomannomutase
548452	548462	B. pinnipedialis B2/94	844	0.0061	phosphomannomutase
558306	558409	B. ovis ATCC 25840	-68	0.0077	oxidoreductase, Gfo/Idh/MocA family
558328	558409	B. abortus S19	-75	0.0077	oxidoreductase
558328	558409	B. abortus 2308	-75	0.0077	oxidoreductase
558328	558409	B. abortus 9-941	-75	0.0077	oxidoreductase
564189	564272	B. abortus S19	-76	0.0095	transcriptional regulator, arac family
564189	564272	B. abortus 2308	-76	0.0095	transcriptional regulator, arac family
564189	564272	B. abortus 9-941	-76	0.0095	transcriptional regulator, arac family
564189	564272	B. melitensis 16M	-76	0.0095	helix-turn-helix-domain containing protein AraC type
564189	564272	B. melitensis M28	-76	0.0095	helix-turn-helix-domain containing protein AraC type
564189	564272	B. melitensis M5/90	-76	0.0095	helix-turn-helix-domain containing protein AraC type
564189	564272	B. melitensis ATCC 23457	-76	0.0095	helix-turn-helix-domain containing protein AraC type
566712	566729	B. ceti TE10759-12	-16	0.0108	Aldehyde dehydrogenase
566723	566886	Brucella sp. 09RB8910	-72	0.0108
566725	566886	Brucella sp. 09RB8471	-77	0.0108
573937	573977	B. abortus S19	-32	0.0268	major facilitator superfamily MFS_1
573937	573977	B. abortus 2308	-32	0.0268	major facilitator superfamily MFS_1
573937	573977	B. abortus 9-941	-32	0.0268	major facilitator superfamily MFS_1
575250	575271	B. ceti TE10759-12	45	0.1091
575250	575262	B. pinnipedialis B2/94	846	0.1091
576944	577005	B. suis 513UK	836	0.0870
576993	577124	Brucella sp. 09RB8471	-69	0.4391
576993	577124	Brucella sp. 09RB8910	-61	0.4391
577361	577393	B. ovis ATCC 25840	-20	0.0606	ErfK/YbiS/YcfS/YnhG family protein
585777	585876	B. suis VBI22	-93	0.0439	conserved hypothetical protein, internal deletion
585777	585876	B. suis 1330	-93	0.0439	conserved hypothetical protein, internal deletion
587611	587644	B. ovis ATCC 25840	-30	0.2182	conserved hypothetical protein
587625	587641	Brucella sp. 09RB8471	-15	0.0201
591549	591572	B. melitensis 16M	-18	0.0160	hypothetical cytosolic protein
591549	591572	B. melitensis M28	-18	0.0160	hypothetical cytosolic protein
591549	591572	B. melitensis M5/90	-18	0.0160	hypothetical cytosolic protein
591549	591572	B. melitensis ATCC 23457	-18	0.0160	Hypothetical protein, conserved
592360	592454	Brucella sp. 09RB8471	25	0.0118
592362	592446	Brucella sp. 09RB8910	25	0.0118
592436	592447	B. ceti TE10759-12	844	0.0144
592436	592447	B. pinnipedialis B2/94	844	0.0144
595274	595292	B. ceti TE10759-12	21	0.0210	Glycosyl transferase, family 51:Penicillin-binding protein, transpeptidase domain
599442	602991	B. melitensis 16M	-3538	0.0230
599462	603000	B. ceti TE10759-12	-3525	0.0229
604792	604809	Brucella sp. 09RB8471	28	0.0071
604792	604809	Brucella sp. 09RB8910	28	0.0071
604793	604809	B. abortus S19	28	10000	hypothetical phage protein
604793	604809	B. abortus 2308	28	10000	hypothetical phage protein
604793	604809	B. abortus 9-941	28	10000	hypothetical phage protein
604793	604809	B. canis ATCC 23365	28	10000	hypothetical phage protein
604793	604809	B. canis HSKA52	28	10000	hypothetical phage protein
604793	604809	B. ceti TE10759-12	28	10000	hypothetical protein
604793	604809	B. melitensis 16M	28	10000	conserved hypothetical protein
604793	604809	B. melitensis M28	28	10000	conserved hypothetical protein
604793	604809	B. melitensis M5/90	28	10000	conserved hypothetical protein
604793	604809	B. melitensis ATCC 23457	28	10000	conserved hypothetical protein
604793	604809	B. microti CCM4915	28	10000	hypothetical phage protein
604793	604809	B. ovis ATCC 25840	28	10000	hypothetical phage protein
604793	604809	B. pinnipedialis B2/94	28	10000	hypothetical protein
604793	604809	B. suis VBI22	28	10000	hypothetical phage protein
604793	604809	B. suis 1330	28	10000	hypothetical phage protein
604793	604809	B. suis 686	28	10000	hypothetical phage protein
604793	604809	B. suis 513UK	28	10000	hypothetical phage protein
605824	605859	B. ovis ATCC 25840	-25	0.0733	hypothetical phage protein
624904	624959	Brucella sp. 09RB8910	-15	0.0062
638268	638296	Brucella sp. 09RB8910	165	0.0089
638279	638371	Brucella sp. 09RB8471	327	0.0089
639409	639495	Brucella sp. 09RB8910	15	0.0093
639410	639411	Brucella sp. 09RB8471	24	0.0372
640416	641357	B. ceti TE10759-12	-920	0.0315
641533	641546	B. ceti TE10759-12	28	0.0217
642491	642539	B. ovis ATCC 25840	-45	0.0221	conserved hypothetical protein
647386	647537	Brucella sp. 09RB8910	161	0.0168
647489	647552	Brucella sp. 09RB8471	162	0.0170
649278	649417	B. abortus S19	-138	10000	ATP/GTP-binding site motif A (P-loop):Porin, alpha proteobacteria type
649278	649417	B. abortus 2308	-138	10000	ATP/GTP-binding site motif A (P-loop):Porin, alpha proteobacteria type
649278	649417	B. abortus 9-941	-138	10000	ATP/GTP-binding site motif A (P-loop):Porin, alpha proteobacteria type
651008	651089	B. ovis ATCC 25840	30	0.1003	porin
653521	653562	Brucella sp. 09RB8471	-18	0.0156
657582	657737	B. ovis ATCC 25840	-154	0.0202
657587	657643	Brucella sp. 09RB8910	-55	0.0807
657588	657644	B. suis Bs396CITA	-55	0.0202
657595	657750	B. microti CCM4915	-154	0.0202
657642	657742	B. canis ATCC 23365	-99	0.0204
657642	657742	B. canis HSKA52	-99	0.0204
657642	657742	B. ceti TE10759-12	-99	0.0816
657642	657742	B. melitensis 16M	-99	0.0816
657642	657742	B. melitensis M28	-99	0.0816
657642	657742	B. melitensis M5/90	-99	0.0816
657642	657742	B. melitensis ATCC 23457	-99	0.0816
657642	657742	B. pinnipedialis B2/94	-99	0.0816
657642	657742	B. suis 686	-99	0.0204
657642	657742	B. suis 513UK	-99	0.0816
664016	664027	Brucella sp. 09RB8471	112	0.0159
667626	667634	Brucella sp. 09RB8471	57	0.0115
667627	667633	B. abortus S19	57	0.0115	transcriptional regulator, AraC family
667627	667633	B. abortus 2308	57	0.0115	transcriptional regulator, AraC family
667627	667633	B. abortus 9-941	57	0.0115	transcriptional regulator, AraC family
667627	667633	B. ceti TE10759-12	57	0.0115	Helix-turn-helix, AraC type
667627	667633	B. melitensis 16M	57	0.0115	Helix-turn-helix, AraC type
667627	667633	B. melitensis M28	57	0.0115	Helix-turn-helix, AraC type
667627	667633	B. melitensis M5/90	57	0.0115	Helix-turn-helix, AraC type
667627	667633	B. melitensis ATCC 23457	57	0.0115	transcriptional regulator, AraC family protein
667627	667633	B. microti CCM4915	57	0.0115	transcriptional regulator, arac family
667627	667634	B. ovis ATCC 25840	57	0.0115	transcriptional regulator, arac family
667627	667633	B. pinnipedialis B2/94	57	0.0115	Helix-turn-helix, AraC type
667627	667633	B. suis 513UK	57	0.0115	Transcriptional regulator, ARAC family
667627	667634	Brucella sp. 09RB8910	57	0.0115
681691	681826	B. melitensis M28	-134	0.0272	HMG-CoA lyase-like:Alpha-isopropylmalate/homocitrate synthase:Aldehyde dehydrogenase:2-isopropylmal
681691	681826	B. melitensis M5/90	-134	0.0272	HMG-CoA lyase-like:Alpha-isopropylmalate/homocitrate synthase:Aldehyde dehydrogenase:2-isopropylmal
681691	681826	B. melitensis ATCC 23457	-134	0.0272	HMG-CoA lyase-like:Alpha-isopropylmalate/homocitrate synthase:Aldehyde dehydrogenase:2-isopropylmal
681691	681826	B. suis 513UK	-134	0.0272	HMGL-like family protein
681691	681826	Brucella sp. 09RB8471	-134	0.0272
681825	681826	B. ceti TE10759-12	134	0.0271	HMG-CoA lyase-like:Alpha-isopropylmalate/homocitrate synthase:Aldehyde dehydrogenase:2-isopropylmal
681825	681826	B. pinnipedialis B2/94	134	0.0610	HMG-CoA lyase-like:Alpha-isopropylmalate/homocitrate synthase:Aldehyde dehydrogenase:2-isopropylmal
681826	681827	B. abortus S19	268	0.0610	2-isopropylmalate synthase
681826	681827	B. abortus 2308	268	0.0610	2-isopropylmalate synthase
681826	681827	B. abortus 9-941	268	0.0610	2-isopropylmalate synthase
681826	681827	B. melitensis 16M	134	0.0610	HMG-CoA lyase-like:Alpha-isopropylmalate/homocitrate synthase:Aldehyde dehydrogenase:2-isopropylmal
681826	681827	B. microti CCM4915	268	0.0610	2-isopropylmalate synthase
681829	681830	Brucella sp. 09RB8910	134	0.0610
681831	681832	B. ovis ATCC 25840	134	0.0271	2-isopropylmalate synthase/homocitrate synthase family protein
689677	689697	B. canis ATCC 23365	-17	0.0058
689677	689697	B. canis HSKA52	-17	0.0058
689677	689697	B. ovis ATCC 25840	-17	0.0058
689677	689697	B. suis VBI22	-17	0.0058
689677	689697	B. suis 1330	-17	0.0058
689677	689697	B. suis 686	-17	0.0058
700579	700663	Brucella sp. 09RB8471	158	0.0050
700586	700662	B. ceti TE10759-12	846	0.0050
700586	700662	B. pinnipedialis B2/94	845	0.0050
706934	706978	B. ovis ATCC 25840	-36	0.0046	outer-membrane protein Omp25
713115	714152	Brucella sp. 09RB8471	-792	0.0049
713210	714068	B. abortus S19	-844	0.0049
713210	714068	B. abortus 2308	-844	0.0049
713210	714068	B. abortus 9-941	-844	0.0049
713210	714068	B. canis ATCC 23365	-844	0.0049
713210	714068	B. canis HSKA52	-844	0.0049
713210	714068	B. melitensis 16M	-844	0.0049
713210	714068	B. suis VBI22	-844	0.0049
713210	714068	B. suis 1330	-844	0.0049
713210	714068	B. suis 686	-844	0.0049
719797	719823	Brucella sp. 09RB8910	1324	0.0053
721898	722079	Brucella sp. 09RB8910	-100	0.0055
723268	723280	B. melitensis 16M	21	0.0056	l-lactate permease
723268	723280	B. melitensis M28	21	0.0056	l-lactate permease
723268	723280	B. melitensis M5/90	21	0.0056	l-lactate permease
723268	723269	B. melitensis ATCC 23457	11	0.0224	transporter, lactate permease family protein
724748	741292	Brucella sp. 09RB8910	-8840	0.0057
725295	725302	B. microti CCM4915	845	0.0058	hypothetical protein
726794	726811	B. melitensis M5/90	844	0.0059
726796	726811	B. melitensis M28	844	0.0059
726796	726811	B. melitensis ATCC 23457	844	0.0059
728513	728829	B. canis ATCC 23365	-297	0.0061	GCN5-related N-acetyltransferase
728513	728829	B. canis HSKA52	-297	0.0061	GCN5-related N-acetyltransferase
730582	730593	B. ceti TE10759-12	844	0.0064
730582	730594	B. pinnipedialis B2/94	844	0.0064
731631	731650	B. ceti TE10759-12	21	0.0065	transposase
731633	731642	B. ovis ATCC 25840	844	0.0065
733753	733765	B. ovis ATCC 25840	844	0.0068	hypothetical protein
743766	743778	Brucella sp. 09RB8471	157	0.0093
751971	752036	B. melitensis M28	-63	0.0176	polyphosphate kinase
755177	755435	Brucella sp. 09RB8471	-166	0.1768
755207	755440	B. melitensis M28	-152	0.7071
755207	755440	B. melitensis M5/90	-152	0.7071
755207	755440	B. melitensis ATCC 23457	-152	0.7071
755208	755249	B. abortus 9-941	-40	10000
755208	755249	B. suis Bs364CITA	-40	10000
755216	755249	B. abortus S19	-32	10000
755216	755249	B. canis HSKA52	-32	10000
755216	755249	B. ceti TE10759-12	-32	10000
755216	755249	B. melitensis 16M	-32	10000
755216	755249	B. pinnipedialis B2/94	-32	10000
755216	755249	B. suis VBI22	-32	10000
755216	755265	B. suis PT09143	-48	10000
755216	755249	B. suis 686	-32	10000
755216	755249	B. suis 513UK	-32	10000
755219	755252	B. microti CCM4915	-32	10000
755224	755249	B. canis ATCC 23365	-24	10000
755224	755249	B. suis 1330	-24	10000
755224	755265	B. suis Bs143CITA	-40	10000
755232	755249	B. abortus 2308	-16	10000
755232	755249	B. ovis ATCC 25840	-16	10000
755316	755424	B. suis Bs396CITA	-97	0.2887
755326	755440	B. ovis ATCC 25840	-112	0.7071
755327	755408	B. abortus S19	-80	10000
755327	755424	B. abortus 2308	-96	10000
755327	755384	B. abortus 9-941	-56	10000
755327	755424	B. ceti TE10759-12	-96	10000
755327	755424	B. melitensis 16M	-96	10000
755327	755416	B. microti CCM4915	-88	10000
755327	755416	B. pinnipedialis B2/94	-88	10000
755327	755400	B. suis VBI22	-72	10000
755327	755424	B. suis 1330	-96	10000
755327	755424	B. suis Bs364CITA	-96	10000
755327	755400	B. suis 686	-72	10000
755327	755376	B. suis 513UK	-48	10000
755342	755447	B. suis Bs143CITA	-104	10000	ribonuclease D
755342	755447	B. suis PT09143	-104	10000	ribonuclease D
755373	755455	B. canis ATCC 23365	-73	10000
755381	755455	B. canis HSKA52	-65	0.4472
755414	755452	Brucella sp. 09RB8910	-24	0.1622
758632	758684	B. abortus S19	-43	0.1400
758632	758684	B. abortus 2308	-43	0.1400
758632	758684	B. abortus 9-941	-43	0.1400
758632	758684	B. melitensis 16M	-43	0.1400
758632	758684	B. melitensis M28	-43	0.1400
758632	758684	B. melitensis M5/90	-43	0.1400
758632	758684	B. melitensis ATCC 23457	-43	0.1400
758635	758683	Brucella sp. 09RB8471	17	0.1443
760070	760230	Brucella sp. 09RB8471	-60	0.1074
760214	760233	B. ovis ATCC 25840	844	0.0256
777149	777176	Brucella sp. 09RB8471	163	0.0130
783409	783410	Brucella sp. 09RB8910	6059	0.2828
787273	788133	B. abortus S19	-844	10000
787273	788133	B. abortus 2308	-844	10000
787273	788133	B. abortus 9-941	-844	10000
787273	788133	B. canis ATCC 23365	-844	10000
787273	788133	B. canis HSKA52	-844	10000
787273	788133	B. melitensis 16M	-844	10000
787273	788133	B. suis VBI22	-844	10000
787273	788133	B. suis 1330	-844	10000
787273	788133	B. suis 686	-844	10000
787273	788133	Brucella sp. 09RB8471	-844	10000
788117	788133	Brucella sp. 09RB8910	-2263	0.4082
789502	789627	Brucella sp. 09RB8910	846	0.0270
795021	795022	B. abortus S19	33	0.6489	Hypothetical Membrane Spanning Protein
795021	795022	B. abortus 2308	33	0.6489	Hypothetical Membrane Spanning Protein
795021	795022	B. suis VBI22	33	0.6489	hypothetical protein
795021	795022	B. suis 1330	33	0.6489	hypothetical protein
795057	795058	Brucella sp. 09RB8910	33	63640
795503	797839	Brucella sp. 09RB8471	-2313	0.3015
795503	797839	Brucella sp. 09RB8910	-2313	0.3015
795883	795897	B. melitensis 16M	845	0.0642
795883	795897	B. melitensis M28	844	0.0642
795883	795897	B. melitensis M5/90	844	0.0642
795883	795897	B. melitensis ATCC 23457	844	0.0642
795896	795897	B. ceti TE10759-12	869	0.2500	Hypothetical protein, conserved
817518	817634	Brucella sp. 09RB8910	23	0.0411
827239	827282	B. ovis ATCC 25840	-39	0.0658	conserved hypothetical protein
828651	828905	Brucella sp. 09RB8471	592	0.1187
828651	828906	Brucella sp. 09RB8910	590	0.1187
828721	828736	B. abortus S19	20	10000
828721	828736	B. abortus 2308	20	10000
828721	828736	B. abortus 9-941	20	10000
830805	830967	B. ovis ATCC 25840	-161	0.0220
830805	830806	B. suis Bs364CITA	161	0.0879
830805	830967	Brucella sp. 09RB8471	-161	0.0220
830812	830974	B. suis Bs396CITA	-161	0.0219
830812	831012	Brucella sp. 09RB8910	-162	0.0219
833436	833449	Brucella sp. 09RB8910	843	0.0146
839643	839898	B. ovis ATCC 25840	-242	0.0690	HpcH/HpaI aldolase
841287	841297	B. ovis ATCC 25840	844	0.0299	protein of unknown function DUF1234
842358	842535	Brucella sp. 09RB8471	131	0.1443
842405	842535	Brucella sp. 09RB8910	-38	10000
870443	870444	B. abortus S19	18	0.5394	Antifreeze protein, type I
870443	870444	B. abortus 2308	18	0.5394	Antifreeze protein, type I
870443	870444	B. abortus 9-941	18	0.5394	Antifreeze protein, type I
870443	870444	B. melitensis M5/90	18	0.5394	Oleosin-B6
870448	870453	B. suis PT09172	19	0.5657	Sporulation related domain
870451	870492	B. suis 513UK	-36	0.5835	sporulation related domain protein
870455	870474	B. canis ATCC 23365	-18	0.6100	Oleosin B6
870455	870474	B. canis HSKA52	-18	0.6100	Oleosin B6
870455	870474	B. suis VBI22	-18	0.6100	hypothetical protein
870455	870474	B. suis 686	-18	0.6100	sporulation related domain protein
870461	870462	Brucella sp. 09RB8910	36	26304
870479	870498	B. suis 1330	-18	0.9177	conserved hypothetical protein
870689	870721	Brucella sp. 09RB8471	-21	0.0724
879592	879658	B. pinnipedialis B2/94	-65	0.0320	Survival protein SurE
880461	880471	B. ovis ATCC 25840	1688	0.0971
880500	880576	B. pinnipedialis B2/94	843	0.1222
888863	888882	B. melitensis M5/90	-18	0.7071
888863	888903	Brucella sp. 09RB8910	-18	0.7071
888864	888883	B. abortus S19	-18	10000
888864	888883	B. abortus 2308	-18	10000
888864	888883	B. abortus 9-941	-18	10000
888864	888883	B. melitensis 16M	-18	10000
888864	888883	B. melitensis M28	-18	10000
888864	888883	B. melitensis ATCC 23457	-18	10000
892731	892749	B. abortus S19	174	10000	Tig, trigger factor
892731	892749	B. abortus 2308	174	10000	Tig, trigger factor
892731	892749	B. abortus 9-941	174	10000	Tig, trigger factor
892731	892749	B. canis ATCC 23365	192	10000	trigger factor
892731	892749	B. canis HSKA52	192	10000	trigger factor
892731	892749	B. ceti TE10759-12	179	10000	No hit
892731	892749	B. melitensis 16M	192	10000	trigger factor, ppiase
892731	892749	B. melitensis M28	192	10000	trigger factor
892731	892749	B. melitensis M5/90	192	10000	trigger factor
892731	892749	B. melitensis ATCC 23457	192	10000	trigger factor
892731	892749	B. microti CCM4915	192	10000	trigger factor
892731	892749	B. ovis ATCC 25840	192	10000	trigger factor
892731	892749	B. pinnipedialis B2/94	179	10000	No hit
892731	892749	B. suis VBI22	192	10000	trigger factor
892731	892749	B. suis 1330	192	10000	trigger factor
892731	892749	B. suis 686	192	10000	trigger factor
892731	892749	B. suis 513UK	192	10000	trigger factor
892731	892786	Brucella sp. 09RB8471	193	10000
892731	892786	Brucella sp. 09RB8910	193	10000
902921	903045	Brucella sp. 09RB8910	-18	0.0507
903337	903431	B. melitensis 16M	-93	0.0123	ribonuclease e / zinc metalloprotease
903337	903431	B. melitensis M28	-93	0.0123	ribonuclease e / zinc metalloprotease
903337	903431	B. melitensis M5/90	-93	0.0123	ribonuclease e / zinc metalloprotease
903337	903431	B. melitensis ATCC 23457	-93	0.0123	ribonuclease e / zinc metalloprotease
903393	903481	B. ovis ATCC 25840	-87	0.0122	ribonuclease, Rne/Rng domain protein
911885	912737	Brucella sp. 09RB8471	-844	0.0081
912729	912730	B. abortus 2308	844	0.0711
913697	913736	B. ovis ATCC 25840	-33	0.0077	hypothetical protein
914061	914062	B. canis ATCC 23365	18	0.0304	protein of unknown function DUF455
914061	914062	B. canis HSKA52	18	0.0304	protein of unknown function DUF455
920943	920951	Brucella sp. 09RB8910	844	0.0257
933958	934082	B. abortus S19	-107	0.0065	Hypothetical protein
933958	934082	B. abortus 2308	-107	0.0065	Hypothetical protein
933958	934082	B. abortus 9-941	-107	0.0065	Hypothetical protein
941788	941849	Brucella sp. 09RB8471	-15	0.0080
941788	941849	Brucella sp. 09RB8910	-15	0.0080
942141	942221	Brucella sp. 09RB8910	-24	0.0081
942142	942221	Brucella sp. 09RB8471	-24	0.0081
944175	946842	B. melitensis 16M	-2653	0.0087	extracellular solute-binding family 3 domain protein
944175	946842	B. melitensis M28	-2653	0.0087	extracellular solute-binding family 3 domain protein
944175	946842	B. melitensis M5/90	-2653	0.0087	extracellular solute-binding family 3 domain protein
944175	946842	B. melitensis ATCC 23457	-2653	0.0087	extracellular solute-binding family 3 domain protein
944176	946842	B. abortus S19	-2653	0.0087	Arginine/ornithine-binding periplasmic protein precursor
944176	946842	B. abortus 2308	-2653	0.0087	Arginine/ornithine-binding periplasmic protein precursor
944176	946842	B. abortus 9-941	-2653	0.0087	Arginine/ornithine-binding periplasmic protein precursor
944176	946842	B. ceti TE10759-12	-2653	0.0087	extracellular solute-binding family 3 domain protein
944176	946842	B. ovis ATCC 25840	-2653	0.0087	amino acid ABC transporter, periplasmic amino acid-binding protein
944176	946842	B. pinnipedialis B2/94	-2653	0.0087	extracellular solute-binding family 3 domain protein
951936	952027	Brucella sp. 09RB8471	1158	0.0134
954141	954223	B. suis VBI22	-76	0.0172	Hypothetical protein
954141	954223	B. suis 1330	-76	0.0172
954194	954281	B. pinnipedialis B2/94	-76	0.0173	Hypothetical protein
956388	956399	Brucella sp. 09RB8910	5979	0.0296
957088	957148	Brucella sp. 09RB8471	-41	0.0475
957088	957148	Brucella sp. 09RB8910	-41	0.0475
959194	959339	Brucella sp. 09RB8471	902	0.1747
959858	962846	Brucella sp. 09RB8471	-1730	0.0894
971948	971949	B. melitensis M28	24	0.2176	MIGFHPAQFFALLWQAAKLNAEPIAIHTDNLFINARPFLYCPCCCPCCCPCCCLCCRQSCPLALFYRSGHIPTRYQQKRRHKGNERVFQPVWDESPDQA
971948	971949	B. melitensis M5/90	24	0.2176
972416	972725	Brucella sp. 09RB8471	2579	0.0941
986822	986881	Brucella sp. 09RB8471	119	0.0103
991730	991747	B. ceti TE10759-12	16	0.0148
1012882	1012890	Brucella sp. 09RB8471	15	0.7071
1012882	1012890	Brucella sp. 09RB8910	15	0.7071
1022529	1022884	B. ceti TE10759-12	-293	0.0774	Proline-rich region:Proline-rich extensin
1023127	1023153	Brucella sp. 09RB8471	-15	0.0362
1023421	1023422	B. ceti TE10759-12	253	0.1229	proline-rich extensin
1031319	1031415	B. abortus S19	-21	0.1072	ribonucleotide reductase domain protein
1031319	1031415	B. abortus 2308	-21	0.1072	ribonucleotide reductase domain protein
1031319	1031415	B. abortus 9-941	-21	0.1072	ribonucleotide reductase domain protein
1034785	1034870	Brucella sp. 09RB8910	19	0.0323
1036409	1036607	Brucella sp. 09RB8910	780	0.0391
1036526	1036592	B. melitensis M28	-61	0.0360
1036526	1036592	B. melitensis M5/90	-61	0.0360
1036526	1036592	B. melitensis ATCC 23457	-61	0.0360
1036543	1036605	B. suis Bs143CITA	-61	0.0356
1036543	1036605	B. suis PT09143	-61	0.0356
1036557	1036600	Brucella sp. 09RB8471	43	0.0353
1039502	1039520	Brucella sp. 09RB8471	166	0.5774
1039502	1039520	Brucella sp. 09RB8910	166	0.5774
1039504	1039520	B. abortus S19	166	10000	threonine dehydratase
1039504	1039520	B. abortus 2308	166	10000	threonine dehydratase
1039504	1039520	B. abortus 9-941	166	10000	threonine dehydratase
1039504	1039520	B. canis ATCC 23365	166	10000	threonine dehydratase
1039504	1039520	B. canis HSKA52	166	10000	threonine dehydratase
1039504	1039520	B. ceti TE10759-12	166	10000	Hypothetical protein
1039504	1039520	B. melitensis 16M	166	10000	threonine dehydratase biosynthetic
1039504	1039520	B. melitensis M28	166	10000	threonine dehydratase biosynthetic
1039504	1039520	B. melitensis M5/90	166	10000	threonine dehydratase biosynthetic
1039504	1039520	B. melitensis ATCC 23457	166	10000	threonine dehydratase biosynthetic
1039504	1039520	B. microti CCM4915	166	10000	threonine dehydratase
1039504	1039520	B. ovis ATCC 25840	166	10000	threonine dehydratase biosynthetic
1039504	1039520	B. pinnipedialis B2/94	166	10000	threonine dehydratase
1039504	1039520	B. suis VBI22	166	10000	threonine dehydratase
1039504	1039520	B. suis 1330	166	10000	threonine dehydratase, biosynthetic, putative
1039504	1039520	B. suis 686	166	10000	threonine dehydratase
1039504	1039520	B. suis 513UK	166	10000	threonine dehydratase
1041772	1042040	B. ceti TE10759-12	-217	0.0578	DEAD/DEAH box helicase
1042338	1042339	B. ceti TE10759-12	290	0.5681	cysteine synthase
1045555	1046782	B. abortus S19	-1211	10000
1045555	1046782	B. abortus 2308	-1211	10000
1045555	1046782	B. abortus 9-941	-1211	10000
1050037	1050833	B. melitensis 16M	-780	0.0141	multidrug resistance protein b
1050457	1050510	B. abortus 9-941	-32	0.0136	secretion protein HlyD family protein
1050697	1051255	B. abortus S19	-546	0.0133	HlyD family secretion protein
1050697	1051255	B. abortus 2308	-546	0.0133	HlyD family secretion protein
1050697	1051255	B. abortus 9-941	-546	0.0133	HlyD family secretion protein
1051449	1051558	Brucella sp. 09RB8910	-85	0.0125
1062696	1062707	B. microti CCM4915	844	0.0141	threonyl-tRNA synthetase
1062795	1062807	B. ovis ATCC 25840	844	0.0142
1067843	1076100	B. ovis ATCC 25840	-8256	0.0985	probable protein encoding sequence defined by Kodon
1069171	1072978	Brucella sp. 09RB8471	-459	0.0307
1069171	1070248	Brucella sp. 09RB8910	191	0.0307
1070381	1071105	Brucella sp. 09RB8910	-577	0.0874
1070404	1070895	B. suis 513UK	-76	0.0962
1070489	1070815	B. microti CCM4915	-74	0.2085
1070511	1070815	B. canis ATCC 23365	-74	10000
1070511	1070815	B. canis HSKA52	-74	10000
1070511	1070815	B. suis VBI22	-74	10000
1070511	1070815	B. suis 1330	-74	10000
1070511	1070815	B. suis 686	-74	10000
1071638	1071976	B. abortus S19	-324	0.0106
1071638	1071976	B. abortus 2308	-324	0.0106
1071638	1071976	B. abortus 9-941	-324	0.0106
1073405	1074480	Brucella sp. 09RB8471	75	0.0097
1074282	1074384	Brucella sp. 09RB8910	-74	0.0093
1074458	1075271	B. suis VBI22	-441	0.0093
1074458	1075271	B. suis 1330	-441	0.0093
1074537	1075139	Brucella sp. 09RB8910	53	0.0369
1074604	1074743	Brucella sp. 09RB8471	-129	0.0092
1076164	1076246	Brucella sp. 09RB8471	1116	0.0086
1084630	1084800	B. ovis ATCC 25840	-162	0.0068	conserved hypothetical protein
1090066	1090122	Brucella sp. 09RB8910	34	0.0061
1095532	1096164	Brucella sp. 09RB8471	-416	0.0068
1095557	1096164	Brucella sp. 09RB8910	-566	0.0068
1109196	1109313	B. ovis ATCC 25840	-106	0.0114	conserved hypothetical protein
1115894	1115913	B. abortus S19	38	0.0311	nitrogen regulation protein NR(I)
1115894	1115913	B. abortus 2308	38	0.0311	nitrogen regulation protein NR(I)
1115894	1115913	B. abortus 9-941	38	0.0311	nitrogen regulation protein NR(I)
1115894	1115913	B. canis ATCC 23365	38	0.0311	nitrogen regulation protein NR(I)
1115894	1115913	B. canis HSKA52	38	0.0311	CbxX/CfqX superfamily:Response regulator receiver:Sigma-54 factor interaction domain:Helix-turn-hel
1115894	1115913	B. ceti TE10759-12	38	0.0311	CbxX/CfqX superfamily:Response regulator receiver:Sigma-54 factor interaction domain:Helix-turn-hel
1115894	1115913	B. melitensis 16M	38	0.0311	nitrogen assimilation regulatory protein
1115894	1115913	B. melitensis M28	38	0.0311	nitrogen regulation protein NR(I)
1115894	1115913	B. melitensis M5/90	38	0.0311	nitrogen regulation protein NR(I)
1115894	1115913	B. melitensis ATCC 23457	38	0.0311	nitrogen regulation protein NR(I)
1115894	1115913	B. microti CCM4915	38	0.0311	nitrogen regulation protein NR(I)
1115894	1115913	B. ovis ATCC 25840	38	0.0311	nitrogen regulation protein NR(I)
1115894	1115913	B. pinnipedialis B2/94	38	0.0311	CbxX/CfqX superfamily:Response regulator receiver:Sigma-54 factor interaction domain:Helix-turn-hel
1115894	1115913	B. suis VBI22	38	0.0311	CbxX/CfqX superfamily:Response regulator receiver:Sigma-54 factor interaction domain:Helix-turn-hel
1115894	1115913	B. suis 1330	38	0.0311	nitrogen regulation protein NR(I)
1115894	1115913	B. suis 686	38	0.0311	CbxX/CfqX superfamily:Response regulator receiver:Sigma-54 factor interaction domain:Helix-turn-hel
1115894	1115913	B. suis 513UK	38	0.0311	CbxX/CfqX superfamily:Response regulator receiver:Sigma-54 factor interaction domain:Helix-turn-hel
1115894	1115913	Brucella sp. 09RB8471	38	0.0311
1115894	1115913	Brucella sp. 09RB8910	38	0.0311
1116323	1116339	B. abortus S19	68	0.0406	NtrB, nitrogen regulation protein NtrB
1116323	1116339	B. abortus 2308	68	0.0406	NtrB, nitrogen regulation protein NtrB
1116323	1116339	B. abortus 9-941	68	0.0406	NtrB, nitrogen regulation protein NtrB
1116323	1116339	B. canis ATCC 23365	68	0.0406	nitrogen regulation protein ntrb
1116323	1116339	B. canis HSKA52	68	0.0406	nitrogen regulation protein ntrb
1116323	1116339	B. ceti TE10759-12	68	0.0406	Nitrogen regulation protein ntrB
1116323	1116339	B. melitensis 16M	68	0.0406	Nitrogen regulation protein ntrB
1116323	1116339	B. melitensis M28	68	0.0406	Nitrogen regulation protein ntrB
1116323	1116339	B. melitensis M5/90	68	0.0406	Nitrogen regulation protein ntrB
1116323	1116339	B. melitensis ATCC 23457	68	0.0406	Nitrogen regulation protein ntrB
1116323	1116339	B. microti CCM4915	68	0.0406	nitrogen regulation protein ntrb
1116323	1116339	B. ovis ATCC 25840	68	0.0406	nitrogen regulation protein NtrB
1116323	1116339	B. pinnipedialis B2/94	68	0.0406	ATP-binding region, ATPase-like:Histidine kinase A, N-terminal:Bacterial sensor protein, C-terminal
1116323	1116339	B. suis VBI22	68	0.0406	nitrogen regulation protein ntrb
1116323	1116339	B. suis 1330	68	0.0406	nitrogen regulation protein ntrb
1116323	1116339	B. suis 686	68	0.0406	nitrogen regulation protein ntrb
1116323	1116339	B. suis 513UK	68	0.0406	nitrogen regulation protein ntrb
1116323	1116339	Brucella sp. 09RB8471	68	0.0406
1116323	1116339	Brucella sp. 09RB8910	68	0.0406
1125190	1125272	B. ceti TE10759-12	-81	0.0151	pyruvate dehydrogenase complex dihydrolipoamide acetyltransferase
1129470	1129477	B. ovis ATCC 25840	843	0.0146
1162447	1162588	B. ovis ATCC 25840	-132	0.0909	conserved hypothetical protein
1172814	1172823	B. ovis ATCC 25840	844	0.0268
1172818	1172832	Brucella sp. 09RB8910	105	0.0693
1173025	1173061	B. ceti TE10759-12	-30	0.0291	Conserved hypothetical protein
1173025	1173061	B. pinnipedialis B2/94	-30	0.0291	Conserved hypothetical protein
1176696	1176697	B. ceti TE10759-12	105	0.1766	hypothetical protein
1178174	1178187	B. ovis ATCC 25840	844	0.0443
1178523	1178835	Brucella sp. 09RB8910	-108	10000
1178644	1178837	B. ovis ATCC 25840	-108	0.1581	hypothetical protein
1178683	1178843	B. melitensis 16M	-151	10000
1178683	1178843	B. melitensis M28	-151	10000
1178683	1178843	B. melitensis M5/90	-151	10000
1178683	1178843	B. melitensis ATCC 23457	-151	10000
1178715	1178725	B. pinnipedialis B2/94	844	0.0092
1181939	1182710	B. canis ATCC 23365	-764	0.0108	Propionyl-CoA carboxylase beta chain
1181939	1182710	B. canis HSKA52	-764	0.0108	Propionyl-CoA carboxylase beta chain
1181939	1182710	B. suis VBI22	-764	0.0108	Propionyl-CoA carboxylase beta chain
1181939	1182710	B. suis 1330	-764	0.0108	Propionyl-CoA carboxylase beta chain
1181939	1182710	B. suis 686	-764	0.0108	Propionyl-CoA carboxylase beta chain
1190444	1190454	B. ovis ATCC 25840	844	0.1387	TRAP transporter, 4TM/12TM fusion protein
1191732	1191769	B. pinnipedialis B2/94	-23	0.0046
1207480	1207540	B. suis PT09172	-59	0.0056	hypothetical protein
1226594	1226599	B. microti CCM4915	18	0.0352	hypothetical protein
1235214	1235241	B. ovis ATCC 25840	-18	0.0152
1245431	1245468	Brucella sp. 09RB8471	-18	0.0180
1245431	1245471	Brucella sp. 09RB8910	-18	0.0180
1246087	1246207	Brucella sp. 09RB8471	-103	0.0164
1246097	1246100	B. melitensis M28	844	0.6172
1246097	1246100	B. melitensis M5/90	844	0.6172
1246097	1246100	B. melitensis ATCC 23457	844	0.6172
1246097	1246100	B. pinnipedialis B2/94	844	0.6172
1249123	1249144	Brucella sp. 09RB8471	-15	0.0122
1250408	1250907	B. melitensis ATCC 23457	-493	0.0153
1251548	1251611	B. ovis ATCC 25840	-54	0.0145	conserved hypothetical protein
1254979	1255027	B. pinnipedialis B2/94	-31	0.0273	D-alanine--D-alanine ligase A
1255190	1255306	Brucella sp. 09RB8910	-103	0.0297
1255201	1255280	B. ceti TE10759-12	889	0.0298
1255201	1255202	B. ovis ATCC 25840	844	0.1194
1255201	1255202	B. pinnipedialis B2/94	844	0.1194
1255236	1255242	Brucella sp. 09RB8471	1041	0.0303
1255256	1255280	B. suis 513UK	45	0.0306
1255257	1255280	B. suis VBI22	45	0.0306
1255257	1255280	B. suis 1330	45	0.0306
1256320	1256327	B. suis Bs364CITA	18	0.5000	Fructose-1,6-bisphosphatase, GlpX type
1256421	1256587	Brucella sp. 09RB8471	-148	0.1031
1256467	1256468	B. ceti TE10759-12	102	0.3381
1258053	1258106	Brucella sp. 09RB8471	-34	0.2166
1260457	1260459	Brucella sp. 09RB8910	18	0.4009
1261300	1261333	B. ovis ATCC 25840	-19	0.0552	Side tail fiber protein
1261869	1261870	Brucella sp. 09RB8471	222	0.4391
1261870	1261871	B. microti CCM4915	222	0.4364
1261870	1261871	B. suis VBI22	222	0.4364
1261870	1261871	B. suis 1330	222	0.4364
1261879	1261880	Brucella sp. 09RB8910	223	0.9333
1262510	1262534	Brucella sp. 09RB8471	-20	0.0372
1262512	1262534	B. microti CCM4915	-20	0.0371	sugar fermentation stimulation protein
1265765	1265951	Brucella sp. 09RB8910	-161	0.0159
1265976	1265983	B. microti CCM4915	847	0.0154
1283688	1283783	B. abortus S19	-90	10000	hypothetical membrane protein
1283688	1283783	B. abortus 2308	-90	10000	hypothetical membrane protein
1283688	1283783	B. abortus 9-941	-90	10000	hypothetical membrane protein
1293093	1293101	B. ceti TE10759-12	844	0.4472
1293093	1293101	B. pinnipedialis B2/94	844	0.4472
1295450	1295531	Brucella sp. 09RB8471	-73	0.0206
1298601	1298670	B. ceti TE10759-12	-60	0.0135	sarcosine dehydrogenase
1300090	1300137	B. ovis ATCC 25840	-40	0.0120	Dimethylglycine dehydrogenase
1301139	1301141	Brucella sp. 09RB8910	101	0.0446
1310476	1310504	Brucella sp. 09RB8471	109	0.0242
1312037	1312220	B. pinnipedialis B2/94	-171	0.0839	Sulfate transport system permease protein CysW
1321896	1321947	B. ceti TE10759-12	-40	0.2182	hypothetical protein
1321896	1321947	B. pinnipedialis B2/94	-40	0.2182	hypothetical protein
1323049	1323076	B. melitensis 16M	-19	0.0445	d-ribose-binding periplasmic protein precursor
1323049	1323076	B. ovis ATCC 25840	-19	0.0445	d-ribose-binding periplasmic protein precursor
1323506	1323662	Brucella sp. 09RB8910	160	0.1429
1329848	1329850	Brucella sp. 09RB8471	112	0.0914
1331628	1331965	B. ovis ATCC 25840	-321	0.0861	ABC transporter ATP-binding protein
1332565	1332657	B. ovis ATCC 25840	-81	10000	ABC transporter ATP-binding protein
1336499	1336586	B. suis 513UK	-81	0.0157	glycosyl hydrolases 31 family protein
1336868	1337024	B. pinnipedialis B2/94	-148	0.0165	conserved hypothetical protein
1337151	1337351	Brucella sp. 09RB8910	-44	0.0685
1343868	1343934	B. ovis ATCC 25840	-56	0.0326
1350806	1350816	B. ovis ATCC 25840	844	0.0168
1352114	1352184	B. ceti TE10759-12	-69	0.0212	NTP pyrophosphohydrolase
1352114	1352184	B. suis 1330	-69	0.0212	conserved hypothetical protein
1355595	1355650	B. canis ATCC 23365	-51	0.0511	transcriptional regulator, gntr family / multiple substrate aminotransferase
1355595	1355650	B. canis HSKA52	-51	0.0511	transcriptional regulator, gntr family / multiple substrate aminotransferase
1355595	1355650	B. suis VBI22	-51	0.0511	transcriptional regulator, gntr family / multiple substrate aminotransferase
1355595	1355650	B. suis 1330	-51	0.0511	transcriptional regulator, gntr family / multiple substrate aminotransferase
1355595	1355650	B. suis 686	-51	0.0511	transcriptional regulator, gntr family / multiple substrate aminotransferase
1355868	1356124	Brucella sp. 09RB8910	-158	0.0953
1355961	1356066	B. suis Bs396CITA	-90	0.2425
1355973	1356062	B. suis PT09172	-88	0.4472
1355977	1356066	B. abortus S19	-88	10000
1355977	1356066	B. abortus 2308	-88	10000
1355977	1356066	B. abortus 9-941	-88	10000
1355977	1356066	B. canis ATCC 23365	-88	10000
1355977	1356066	B. canis HSKA52	-88	10000
1355977	1356066	B. melitensis M28	-88	10000
1355977	1356066	B. melitensis M5/90	-88	10000
1355977	1356066	B. melitensis ATCC 23457	-88	10000
1355977	1356066	B. suis VBI22	-88	10000
1355977	1356066	B. suis 1330	-88	10000
1355977	1356066	B. suis 686	-88	10000
1355977	1356066	B. suis 513UK	-88	10000
1355994	1356124	Brucella sp. 09RB8471	87	0.0246
1356057	1356146	B. melitensis 16M	-88	0.0241	ketol-acid reductoisomerase
1356057	1356146	B. ovis ATCC 25840	-88	0.0241	ketol-acid reductoisomerase
1356057	1356146	B. pinnipedialis B2/94	-88	0.0241	ketol-acid reductoisomerase
1356057	1356146	B. suis Bs143CITA	-88	0.0241	Ketol-acid reductoisomerase
1356057	1356146	B. suis PT09143	-88	0.0241	ketol-acid reductoisomerase
1370682	1370701	Brucella sp. 09RB8910	102	0.0113
1370685	1370701	Brucella sp. 09RB8471	267	0.0113
1375431	1375432	Brucella sp. 09RB8471	4650	0.0723
1376508	1376624	B. ceti TE10759-12	-110	0.0225	Bcr/CflA subfamily drug resistance transporter
1381267	1381292	B. suis 513UK	-20	0.0218	AsmA family protein
1387160	1387237	Brucella sp. 09RB8471	15	0.0696
1391809	1391844	B. abortus S19	-34	0.3780	ribosomal protein L11 methyltransferase, hypothetical
1391809	1391844	B. abortus 2308	-34	0.3780	ribosomal protein L11 methyltransferase, hypothetical
1391809	1391844	B. abortus 9-941	-34	0.3780	ribosomal protein L11 methyltransferase, hypothetical
1391809	1391827	B. canis ATCC 23365	-17	0.3780	ribosomal protein l11 methyltransferase
1391809	1391827	B. canis HSKA52	-17	0.3780	ribosomal protein l11 methyltransferase
1391809	1391827	B. suis VBI22	-17	0.3780	ribosomal protein l11 methyltransferase
1391809	1391827	B. suis 1330	-17	0.3780	ribosomal protein l11 methyltransferase
1391809	1391827	B. suis 686	-17	0.3780	ribosomal protein l11 methyltransferase
1400889	1400897	B. ovis ATCC 25840	844	0.0105
1401101	1401135	Brucella sp. 09RB8471	165	0.0072
1420242	1420436	Brucella sp. 09RB8910	16	10000
1420252	1420477	B. abortus S19	-135	0.1325
1420252	1420477	B. abortus 2308	-135	0.1325
1420252	1420477	B. abortus 9-941	-135	0.1325
1420252	1420373	B. melitensis M28	-120	0.1325	glutamine amidotransferase, class I
1420252	1420373	B. melitensis M5/90	-120	0.1325	glutamine amidotransferase, class I
1420252	1420373	B. melitensis ATCC 23457	-120	0.1325	glutamine amidotransferase, class I
1420252	1420373	B. suis 513UK	-120	0.1325	glutamine amidotransferase, class I
1420268	1420373	B. pinnipedialis B2/94	-104	0.1562	glutamine amidotransferase, class I
1420268	1420373	B. suis 1330	-104	0.1562
1420268	1420373	B. suis Bs143CITA	-104	0.1562	Hypothetical protein
1420268	1420373	B. suis Bs396CITA	-104	0.1562	Hypothetical protein
1420268	1420373	B. suis PT09143	-104	0.1562	glutamine amidotransferase, class I
1420276	1420433	B. ceti TE10759-12	-104	0.1741
1420284	1420373	B. canis HSKA52	-88	0.2000
1420284	1420373	B. melitensis 16M	-88	0.2000
1420284	1420373	B. microti CCM4915	-88	0.2000
1420284	1420373	B. ovis ATCC 25840	-88	0.2000
1420284	1420373	B. suis VBI22	-88	0.2000
1420308	1420373	B. canis ATCC 23365	-64	10000
1420308	1420373	B. suis 686	-64	10000
1420324	1420373	Brucella sp. 09RB8471	-48	10000
1420448	1420462	B. microti CCM4915	16	0.1125
1423448	1423528	B. suis Bs143CITA	-79	0.0180
1423448	1423528	B. suis PT09143	-79	0.0180
1425735	1425748	Brucella sp. 09RB8471	36	0.0137
1426986	1427030	B. ovis ATCC 25840	-30	0.0123	putative peptidoglycan-binding protein
1428763	1428864	B. pinnipedialis B2/94	-93	0.0109	auxin efflux carrier
1433472	1433749	Brucella sp. 09RB8471	1481	0.0145
1433472	1433749	Brucella sp. 09RB8910	1452	0.0145
1434620	1434639	Brucella sp. 09RB8471	1157	0.0664
1438543	1438553	Brucella sp. 09RB8910	994	0.0594
1438545	1438553	Brucella sp. 09RB8471	317	0.0592
1439477	1439511	B. suis Bs364CITA	-28	0.0455
1439477	1439511	B. suis Bs396CITA	-28	0.0455
1447028	1447037	Brucella sp. 09RB8471	59	0.1916
1447463	1450101	Brucella sp. 09RB8910	-2174	10000
1449336	1449375	B. ovis ATCC 25840	-34	0.0285
1450228	1450239	B. microti CCM4915	845	0.0217
1451264	1451281	B. ceti TE10759-12	26	0.0178
1451276	1451281	B. pinnipedialis B2/94	844	0.0710
1452501	1452538	Brucella sp. 09RB8471	-18	0.0216
1454634	1454639	Brucella sp. 09RB8471	18	28284
1455686	1456007	B. ceti TE10759-12	-204	0.0309	Mitochondrial substrate carrier:Zn-finger, CHC2 type:Toprim sub-domain:TOPRIM:DNA primase:Toprim, p
1456306	1456307	B. ceti TE10759-12	193	0.0979	Mitochondrial substrate carrier:Zn-finger, CHC2 type:Toprim sub-domain:TOPRIM:DNA primase:Toprim, p
1467861	1468569	Brucella sp. 09RB8471	-668	0.0455
1470630	1471097	Brucella sp. 09RB8471	-404	0.0210
1470630	1471081	Brucella sp. 09RB8910	-404	0.0210
1471474	1471585	B. ovis ATCC 25840	-16	0.0179	cold-shock family protein
1477844	1477900	Brucella sp. 09RB8471	909	0.0116
1477844	1477920	Brucella sp. 09RB8910	910	0.0116
1488317	1488355	Brucella sp. 09RB8910	-19	0.0243
1490773	1490803	B. ceti TE10759-12	-24	0.0365
1495484	1495618	Brucella sp. 09RB8471	-21	0.0562
1495800	1495866	B. ovis ATCC 25840	-62	10000
1495803	1495866	B. microti CCM4915	-62	10000
1505783	1505931	Brucella sp. 09RB8910	291	10000
1518396	1519448	Brucella sp. 09RB8471	-1037	0.2031
1521261	1521282	B. ceti TE10759-12	310	0.0201
1521512	1521586	B. ceti TE10759-12	-553	0.0192	aspartyl/asparaginyl beta-hydroxylase
1521779	1521780	B. ceti TE10759-12	298	0.0733
1542546	1542560	B. abortus S19	47	10000
1542546	1542560	B. abortus 2308	47	10000
1542546	1542560	B. abortus 9-941	47	10000
1542546	1542560	B. canis ATCC 23365	47	10000
1542546	1542560	B. canis HSKA52	47	10000
1542546	1542560	B. ceti TE10759-12	47	10000
1542546	1542560	B. melitensis 16M	47	10000
1542546	1542560	B. melitensis M28	47	10000
1542546	1542560	B. melitensis M5/90	47	10000
1542546	1542560	B. melitensis ATCC 23457	47	10000
1542546	1542560	B. microti CCM4915	47	10000
1542546	1542560	B. ovis ATCC 25840	47	10000
1542546	1542560	B. pinnipedialis B2/94	47	10000
1542546	1542560	B. suis VBI22	47	10000
1542546	1542560	B. suis 1330	47	10000
1542546	1542560	B. suis 686	47	10000
1542546	1542560	B. suis 513UK	47	10000
1553549	1553585	B. canis ATCC 23365	-27	0.0270	Dipeptide transport system permease protein dppC
1553549	1553585	B. canis HSKA52	-27	0.0270	binding-protein-dependent transport system inner membrane component
1553549	1553585	B. suis VBI22	-27	0.0270	binding-protein-dependent transport system inner membrane component
1553549	1553585	B. suis 1330	-27	0.0270	Dipeptide transport system permease protein dppC
1553549	1553585	B. suis 686	-27	0.0270	binding--dependent transport system inner membrane component family protein
1559019	1559095	B. suis Bs396CITA	27	0.1037
1559094	1559095	B. suis PT09172	28	0.9428
1559117	1559118	B. suis PT09143	26	0.0850
1561127	1561444	B. ceti TE10759-12	-287	0.0154
1561743	1561744	B. ceti TE10759-12	285	0.0575	Myosin-14
1562457	1562607	Brucella sp. 09RB8471	-96	0.0134
1562607	1562611	Brucella sp. 09RB8910	46	0.0530
1568580	1570275	Brucella sp. 09RB8471	4781	0.0270
1568580	1568816	Brucella sp. 09RB8910	-102	0.0270
1574180	1574193	B. ovis ATCC 25840	844	0.0172
1580848	1580942	Brucella sp. 09RB8910	131	0.0227
1580898	1580942	Brucella sp. 09RB8471	108	0.0224
1584134	1584634	B. melitensis M5/90	-499	0.0808	hypothetical protein
1584161	1584786	B. ovis ATCC 25840	-624	0.0891	hypothetical protein
1584161	1584786	B. suis 513UK	-624	0.0891	hypothetical protein
1584196	1584447	Brucella sp. 09RB8471	-250	0.4193
1584196	1584447	Brucella sp. 09RB8910	-250	0.4193
1584198	1584449	B. ceti TE10759-12	-250	0.1060
1584284	1584784	B. melitensis M28	-499	0.5774
1584284	1584784	B. melitensis ATCC 23457	-499	0.5774
1584286	1584786	B. abortus S19	-499	10000
1584286	1584786	B. abortus 2308	-499	10000
1584286	1584786	B. abortus 9-941	-499	10000
1584321	1584447	B. canis ATCC 23365	-125	10000
1584321	1584447	B. canis HSKA52	-125	10000
1584321	1584447	B. microti CCM4915	-125	10000
1584321	1584447	B. pinnipedialis B2/94	-125	10000
1584321	1584447	B. suis VBI22	-125	10000
1584321	1584447	B. suis 1330	-125	10000
1584321	1584447	B. suis 686	-125	10000
1584446	1584696	B. melitensis 16M	-249	10000	hypothetical protein
1584459	1584585	Brucella sp. 09RB8471	-125	0.5000
1584462	1584713	B. canis ATCC 23365	-250	10000
1584462	1584713	B. canis HSKA52	-250	10000
1584462	1584713	B. pinnipedialis B2/94	-250	10000
1584462	1584713	B. suis 686	-250	10000
1584463	1584589	B. suis VBI22	-125	10000
1584463	1584589	B. suis 1330	-125	10000
1584570	1584713	B. ceti TE10759-12	-126	10000
1589660	1589906	B. melitensis 16M	-232	0.0664	31 kDa outer-membrane immunogenic protein precursor
1589660	1589906	B. melitensis M28	-232	0.0664	31 kDa outer-membrane immunogenic protein precursor
1589660	1589906	B. melitensis M5/90	-232	0.0664	31 kDa outer-membrane immunogenic protein precursor
1589660	1589906	B. melitensis ATCC 23457	-232	0.0664	31 kDa outer-membrane immunogenic protein precursor
1590739	1591946	Brucella sp. 09RB8471	-1191	0.0277
1593184	1597575	Brucella sp. 09RB8471	-4374	0.0163
1598124	1602020	Brucella sp. 09RB8471	-3879	0.0107
1599921	1599933	B. suis VBI22	844	0.0164	rhizopine-binding protein precursor
1608536	1608704	Brucella sp. 09RB8471	72	0.2182
1608556	1608704	B. microti CCM4915	-24	10000
1609035	1609058	Brucella sp. 09RB8471	51	0.0518
1610919	1610940	Brucella sp. 09RB8471	41	0.0421
1618760	1619097	B. ceti TE10759-12	-318	10000	ATP-dependent chaperone ClpB
1619393	1619394	B. ceti TE10759-12	298	0.0456	ATP-dependent chaperone ClpB
1627483	1627561	B. suis PT09172	-56	0.0145	Permease of the drug/metabolite transporter (DMT) superfamily
1627485	1627541	B. suis Bs143CITA	-51	0.0145	Permease of the drug/metabolite transporter (DMT) superfamily
1627485	1627541	B. suis PT09143	-51	0.0145	Permease of the drug/metabolite transporter (DMT) superfamily
1631421	1631434	B. microti CCM4915	844	0.0353	Biotin synthesis protein bioC
1631421	1631463	Brucella sp. 09RB8471	277	0.0353
1631421	1631463	Brucella sp. 09RB8910	278	0.0353
1646216	1646331	B. melitensis 16M	-111	0.0132	cell division protein ftsk
1646216	1646331	B. melitensis M28	-111	0.0132	DNA translocase ftsK
1646216	1646331	B. melitensis M5/90	-111	0.0132	DNA translocase ftsK
1646216	1646331	B. melitensis ATCC 23457	-111	0.0132	DNA translocase ftsK
1647360	1647361	Brucella sp. 09RB8471	32	0.1326
1647697	1647790	B. ovis ATCC 25840	-84	0.0153	ammonium transporter
1647910	1648056	B. ovis ATCC 25840	-138	0.0157	ammonium transporter
1651298	1651338	Brucella sp. 09RB8910	77	0.0387
1651299	1651315	Brucella sp. 09RB8471	78	0.0387
1651844	1651965	Brucella sp. 09RB8471	-81	0.0909
1651993	1651994	B. suis Bs143CITA	122	0.7559	hypothetical protein
1651993	1651994	B. suis PT09172	122	0.7559	hypothetical protein
1656150	1656178	B. pinnipedialis B2/94	-19	0.0184	acetyltransferase, GNAT family
1660451	1660676	Brucella sp. 09RB8471	-195	0.0272
1660451	1660676	Brucella sp. 09RB8910	-195	0.0272
1662577	1662664	Brucella sp. 09RB8471	50	0.0170
1662635	1662678	Brucella sp. 09RB8910	74	0.0168
1677825	1677855	B. suis Bs143CITA	-29	0.1961
1677825	1677855	B. suis Bs396CITA	-29	0.1961
1677850	1677880	B. ceti TE10759-12	-29	10000
1677850	1677880	B. pinnipedialis B2/94	-29	10000
1677882	1677883	Brucella sp. 09RB8910	29	0.7698
1677884	1677885	Brucella sp. 09RB8471	56	0.7428
1682582	1682658	Brucella sp. 09RB8471	18	0.0145
1686727	1686789	B. suis 513UK	-52	0.0106	putative acetyltransferase protein
1693374	1693650	B. abortus S19	-267	0.0080
1693374	1693650	B. abortus 2308	-267	0.0080
1693374	1693650	B. abortus 9-941	-267	0.0080
1693388	1693677	Brucella sp. 09RB8471	-278	0.0080
1693388	1693677	Brucella sp. 09RB8910	-278	0.0080
1693504	1693627	B. ceti TE10759-12	-105	0.0080
1702625	1702636	Brucella sp. 09RB8471	103	0.0064
1704641	1704693	B. ceti TE10759-12	-42	0.0061	aspartate ammonia-lyase
1705858	1705867	Brucella sp. 09RB8471	849	0.0060
1708509	1708904	B. ceti TE10759-12	-383	0.0057	asparaginase family protein
1712281	1712370	B. pinnipedialis B2/94	-84	0.0058	UspA domain-containing protein
1718993	1719025	B. ceti TE10759-12	-24	0.0066	6-pyruvoyl tetrahydropterin synthase and hypothetical protein
1729358	1729359	Brucella sp. 09RB8471	15	0.0803
1729360	1729361	Brucella sp. 09RB8910	15	0.0357
1735770	1735848	Brucella sp. 09RB8910	22	0.0127
1746491	1746510	B. suis Bs143CITA	-18	10000	intimin/invasin family protein
1746513	1746532	B. suis Bs396CITA	-18	0.5774	Intimin/invasin family protein
1746790	1746806	B. ovis ATCC 25840	844	0.0598	intimin/invasin family protein
1758395	1758467	Brucella sp. 09RB8471	1075	0.0092
1758497	1758511	Brucella sp. 09RB8910	844	0.0366
1759128	1759459	B. ovis ATCC 25840	-330	0.3549	cadmium-translocating P-type ATPase
1759254	1759285	B. abortus S19	-30	10000	CadA-1, cadmium-translocating P-type ATPase
1759254	1759285	B. abortus 2308	-30	10000	DNA gyrase, subunit B:H+ transporting ATPase, proton pump:Cadmium-transporting ATPase:ATP/GTP-bindi
1759254	1759285	B. abortus 9-941	-30	10000	DNA gyrase, subunit B:H+ transporting ATPase, proton pump:Cadmium-transporting ATPase:ATP/GTP-bindi
1759254	1759285	B. melitensis 16M	-30	10000	cation-transporting atpase pacs
1759254	1759285	B. melitensis M28	-30	10000	heavy metal translocating P-type ATPase
1759254	1759285	B. melitensis M5/90	-30	10000	heavy metal translocating P-type ATPase
1759254	1759285	B. melitensis ATCC 23457	-30	10000	heavy metal translocating P-type ATPase
1761453	1761822	B. ovis ATCC 25840	-239	0.0532	cadmium-translocating P-type ATPase
1762608	1763606	Brucella sp. 09RB8471	-967	0.0087
1762608	1763591	Brucella sp. 09RB8910	-967	0.0087
1765885	1765913	B. abortus S19	-22	0.0157
1765885	1765913	B. abortus 2308	-22	0.0157
1765885	1765913	B. abortus 9-941	-22	0.0157
1773886	1773900	Brucella sp. 09RB8471	104	0.0220
1776588	1776979	B. pinnipedialis B2/94	-382	0.0401	Cobalamin synthesis protein/P47K family protein
1781818	1781850	B. ceti TE10759-12	-20	0.0197	alcohol dehydrogenase (acceptor)
1787827	1787942	B. melitensis 16M	-111	0.0623	acetyl-CoA:acetoacetyl-CoA transferase alpha subunit
1787827	1787942	B. melitensis M28	-111	0.0623	coenzyme A transferase
1787827	1787942	B. melitensis M5/90	-111	0.0623	coenzyme A transferase
1787827	1787942	B. melitensis ATCC 23457	-111	0.0623	coenzyme A transferase
1788082	1788190	B. ovis ATCC 25840	-99	0.5774	Hypothetical protein
1789021	1789119	B. ovis ATCC 25840	-80	0.0293	Hypothetical protein
1805934	1806023	B. melitensis 16M	-71	10000	thymidylate kinase
1805934	1806023	B. melitensis M28	-71	10000	thymidylate kinase
1805934	1806023	B. melitensis M5/90	-71	10000	thymidylate kinase
1805934	1806023	B. melitensis ATCC 23457	-71	10000	thymidylate kinase
1821427	1821443	Brucella sp. 09RB8910	26	0.0173
1827013	1827028	Brucella sp. 09RB8910	103	0.0106
1833209	1833287	B. abortus S19	-70	0.0081
1833209	1833287	B. abortus 2308	-70	0.0081
1833209	1833287	B. abortus 9-941	-70	0.0081
1847385	1847558	Brucella sp. 09RB8910	-161	0.0094
1847398	1847559	B. abortus S19	-160	0.0094
1847398	1847559	B. abortus 2308	-160	0.0094
1847398	1847559	B. abortus 9-941	-160	0.0094
1847398	1847559	B. ovis ATCC 25840	-160	0.0094
1847398	1847587	Brucella sp. 09RB8471	-161	0.0094
1852147	1852176	Brucella sp. 09RB8471	30	0.0124
1853117	1853131	Brucella sp. 09RB8471	101	0.0135
1853117	1853131	Brucella sp. 09RB8910	101	0.0135
1860640	1860641	Brucella sp. 09RB8910	200	0.6030
1860642	1860643	Brucella sp. 09RB8471	200	0.6172
1860693	1860701	B. abortus 2308	39	0.5443
1860693	1860701	B. abortus 9-941	39	0.5443
1860693	1860701	B. melitensis 16M	39	0.5443
1860693	1860749	B. suis Bs143CITA	24	0.1361
1860693	1860694	B. suis PT09172	80	0.5443
1860693	1860694	B. suis PT09143	40	0.5443
1874792	1874853	B. ceti TE10759-12	-42	0.0725	Band 4.1 domain-containing protein
1883562	1883611	Brucella sp. 09RB8910	46	0.0405
1886720	1886791	B. ovis ATCC 25840	-58	0.0250	Aminopeptidase T
1886977	1886983	Brucella sp. 09RB8910	65	0.0087
1886978	1886983	Brucella sp. 09RB8471	65	0.0349
1901365	1901366	Brucella sp. 09RB8910	63	28284
1901366	1901367	B. microti CCM4915	63	0.3980	conserved hypothetical protein
1901366	1901367	B. pinnipedialis B2/94	63	0.3980	Hypothetical protein
1902201	1903081	B. ceti TE10759-12	-842	0.0372
1902864	1902865	B. suis 686	24	0.1075	translation initiation factor IF-2
1902990	1903042	B. microti CCM4915	-51	0.0257	translation initiation factor IF-2
1903374	1903375	B. ceti TE10759-12	285	0.0919	translation initiation factor IF-2
1917174	1917248	Brucella sp. 09RB8471	125	0.3333
1917236	1917244	B. microti CCM4915	105	0.1562	putative hydrolase
1917236	1917244	Brucella sp. 09RB8910	105	0.1562
1920471	1920472	B. pinnipedialis B2/94	20	0.1262
1928582	1928720	B. abortus S19	-132	10000	ABC transporter, permease protein
1928582	1928720	B. abortus 2308	-132	10000	ABC transporter, permease protein
1928582	1928720	B. abortus 9-941	-132	10000	ABC transporter, permease protein
1929518	1929588	B. ovis ATCC 25840	-69	0.0667	ABC transporter, permease protein
1932921	1932933	Brucella sp. 09RB8471	15	0.5000
1932922	1932928	Brucella sp. 09RB8910	15	0.5774
1933948	1934003	B. abortus 9-941	-49	0.0313	enterobactin synthetase component d
1939111	1939119	B. abortus S19	18	10000	Tyrocidine synthetase 3
1939111	1939119	B. abortus 2308	18	10000	Tyrocidine synthetase 3
1939111	1939119	B. abortus 9-941	18	10000	Tyrocidine synthetase 3
1939111	1939119	B. canis ATCC 23365	18	10000	Tyrocidine synthetase 3
1939111	1939119	B. canis HSKA52	18	10000	Condensation domain protein
1939111	1939119	B. ceti TE10759-12	18	10000	enterobactin synthetase subunit F
1939111	1939119	B. melitensis 16M	18	10000	enterobactin synthetase component f
1939111	1939119	B. melitensis M28	18	10000	Linear gramicidin synthetase subunit B
1939111	1939119	B. melitensis M5/90	18	10000	Linear gramicidin synthetase subunit B
1939111	1939119	B. melitensis ATCC 23457	18	10000	Linear gramicidin synthetase subunit B
1939111	1939119	B. microti CCM4915	18	10000	enterobactin synthetase, component F
1939111	1939119	B. ovis ATCC 25840	18	10000	putative enterobactin synthetase, component F
1939111	1939119	B. pinnipedialis B2/94	18	10000	enterobactin synthetase, component F
1939111	1939119	B. suis VBI22	18	10000	Condensation domain protein
1939111	1939119	B. suis 1330	18	10000	Tyrocidine synthetase 3
1939111	1939119	B. suis 686	18	10000	Condensation domain protein
1939111	1939119	B. suis 513UK	18	10000	Condensation domain protein
1941845	1942068	Brucella sp. 09RB8471	-20	0.1118
1941845	1942068	Brucella sp. 09RB8910	-20	0.1118
1941874	1942068	B. melitensis M28	-19	0.1400
1941874	1942068	B. melitensis M5/90	-19	0.1400
1941874	1942068	B. melitensis ATCC 23457	-34	0.1400
1941876	1942068	B. melitensis 16M	-19	0.1429
1941922	1942068	B. canis ATCC 23365	-51	0.5774
1941922	1942068	B. canis HSKA52	-51	0.5774
1941922	1942068	B. ceti TE10759-12	-21	0.5774
1941922	1942068	B. microti CCM4915	-21	0.5774
1941922	1942068	B. pinnipedialis B2/94	-21	0.5774
1941922	1942068	B. suis VBI22	-84	0.5774
1941922	1942068	B. suis 1330	-66	0.5774
1941922	1942068	B. suis 686	-51	0.5774
1941922	1942068	B. suis 513UK	39	0.5774	pentapeptide MXKDX repeat family protein
1941924	1942068	B. abortus S19	-36	10000
1941924	1942068	B. abortus 2308	-36	10000
1941924	1942068	B. abortus 9-941	-36	10000
1941924	1942011	B. ovis ATCC 25840	-69	10000
1943133	1943208	B. canis HSKA52	-70	0.0299	extracytoplasmic function alternative sigma factor
1946458	1946500	B. ovis ATCC 25840	-34	0.0585	branched-chain amino acid ABC transporter, permease protein
1947064	1947113	B. suis 513UK	-39	0.0334	branched-chain amino acid transport system / permease component family protein
1949809	1949851	B. ovis ATCC 25840	-33	0.0166	glyoxalase family protein
1952275	1952308	B. ceti TE10759-12	-24	0.0158	hypothetical protein
1955206	1955291	Brucella sp. 09RB8471	158	0.0302
1955501	1955591	B. ceti TE10759-12	-83	0.0354	Shikimate/quinate 5-dehydrogenase
1956409	1956462	B. abortus S19	-43	10000	probable protein encoding sequence defined by Kodon
1956409	1956462	B. abortus 2308	-43	10000	probable protein encoding sequence defined by Kodon
1956409	1956462	B. abortus 9-941	-43	10000	probable protein encoding sequence defined by Kodon
1965935	1965978	Brucella sp. 09RB8910	-18	10000
1965957	1965978	B. abortus S19	-20	10000
1965957	1965978	B. abortus 2308	-20	10000
1965957	1965978	B. abortus 9-941	-20	10000
1965957	1965978	B. canis ATCC 23365	-20	10000
1965957	1965978	B. canis HSKA52	-20	10000
1965957	1965978	B. ceti TE10759-12	-20	10000
1965957	1965978	B. melitensis 16M	-20	10000
1965957	1965978	B. melitensis M28	-20	10000
1965957	1965978	B. melitensis M5/90	-20	10000
1965957	1965978	B. melitensis ATCC 23457	-20	10000
1965957	1965978	B. microti CCM4915	-20	10000
1965957	1965978	B. pinnipedialis B2/94	-20	10000
1965957	1965978	B. suis VBI22	-20	10000
1965957	1965978	B. suis 1330	-20	10000
1965957	1965978	B. suis 686	-20	10000
1965960	1965981	B. ovis ATCC 25840	-20	10000
1965960	1965981	B. suis 513UK	-20	10000
1967153	1967312	Brucella sp. 09RB8910	-148	0.0292
1968581	1968670	B. ovis ATCC 25840	-79	0.0196	heat shock protein a
1977668	1977737	B. ceti TE10759-12	-52	0.1231	Amino acid/polyamine transporter, family I:Amino acid permease:Domain found in permeases
1978763	1978921	B. ceti TE10759-12	-153	0.0692	cytoplasmic protein
1982380	1982405	Brucella sp. 09RB8471	-24	20000
1982382	1982407	B. ovis ATCC 25840	-24	0.0735	type IV secretion system protein VirB10
1982383	1982408	Brucella sp. 09RB8910	-24	90000
1982385	1982415	B. melitensis 16M	-24	0.0741	type IV secretion system protein virB10
1982385	1982415	B. melitensis M28	-24	0.0741	type IV secretion system protein virB10
1982385	1982415	B. melitensis M5/90	-24	0.0741	type IV secretion system protein virB10
1982385	1982415	B. melitensis ATCC 23457	-24	0.0741	Type IV secretion system protein virB10
1982566	1982585	Brucella sp. 09RB8471	-18	0.0158
1996803	1997064	Brucella sp. 09RB8471	-139	0.1667
1996803	1997064	Brucella sp. 09RB8910	-139	0.1667
1996820	1997010	B. melitensis 16M	-136	0.1925	CBS domain:Cytochrome b5:Sugar isomerase (SIS):KpsF/GutQ family protein
1996829	1996846	B. melitensis M28	-16	0.2357
1996829	1996846	B. melitensis M5/90	-16	0.2357
1996829	1996846	B. suis 1330	-16	0.2357
1996829	1996846	B. suis 686	-16	0.2357
1996897	1997018	B. abortus S19	-120	10000
1996897	1996994	B. abortus 2308	-96	10000
1996897	1997018	B. abortus 9-941	-120	10000
1996897	1996970	B. canis ATCC 23365	-72	10000
1996897	1997010	B. ceti TE10759-12	-112	10000
1996897	1997010	B. melitensis M28	-112	10000
1996897	1997002	B. melitensis M5/90	-104	10000
1996897	1996978	B. melitensis ATCC 23457	-80	10000
1996897	1997018	B. microti CCM4915	-120	10000
1996897	1996978	B. ovis ATCC 25840	-80	10000
1996897	1997002	B. pinnipedialis B2/94	-104	10000
1996897	1996986	B. suis VBI22	-88	10000
1996897	1996970	B. suis 1330	-72	10000
1996897	1997010	B. suis 686	-112	10000
1996897	1996986	B. suis 513UK	-88	10000
1996997	1997038	B. canis HSKA52	-40	0.0083
1998570	1998579	Brucella sp. 09RB8910	16	0.0316
2001921	2001929	B. abortus S19	11	0.0072
2001921	2001929	B. abortus 2308	11	0.0072
2001921	2001929	B. abortus 9-941	11	0.0072
2001921	2001929	B. canis ATCC 23365	11	0.0072
2001921	2001929	B. canis HSKA52	11	0.0072
2001921	2001929	B. ceti TE10759-12	11	0.0072
2001921	2001929	B. melitensis 16M	11	0.0072
2001921	2001929	B. melitensis M28	11	0.0072
2001921	2001929	B. melitensis M5/90	11	0.0072
2001921	2001929	B. melitensis ATCC 23457	11	0.0072
2001921	2001929	B. microti CCM4915	11	0.0072
2001921	2001929	B. ovis ATCC 25840	11	0.0072
2001921	2001929	B. pinnipedialis B2/94	11	0.0072
2001921	2001929	B. suis VBI22	11	0.0072
2001921	2001929	B. suis 1330	11	0.0072
2001921	2001929	B. suis 686	11	0.0072
2001921	2001929	B. suis 513UK	11	0.0072
2006044	2006152	B. ovis ATCC 25840	-86	0.0065
2008240	2008583	B. ceti TE10759-12	-45	0.0063	hypothetical protein
2008519	2008608	B. microti CCM4915	-77	0.0063	hypothetical membrane associated protein
2012083	2012118	B. melitensis 16M	-33	0.0068	rhodanese-related sulfurtransferase
2015908	2016890	Brucella sp. 09RB8910	-844	0.0075
2015911	2016890	Brucella sp. 09RB8471	-845	0.0075
2029459	2029507	B. ovis ATCC 25840	-41	0.0154	O-antigen polymerase
2033617	2033683	Brucella sp. 09RB8471	86	0.5774
2033618	2033683	Brucella sp. 09RB8910	86	0.1459
2036020	2036046	B. ovis ATCC 25840	-21	0.0207	binding-protein-dependent transport systems inner membrane component:Acriflavin resistance protein
2038462	2038526	B. abortus S19	-54	0.0202	multidrug resistance protein b
2038462	2038526	B. abortus 2308	-54	0.0202	multidrug resistance protein b
2038462	2038526	B. abortus 9-941	-54	0.0202	multidrug resistance protein b
2040456	2040740	B. abortus S19	-276	0.0469	Multidrug resistance protein A
2040456	2040740	B. abortus 2308	-276	0.0469	Multidrug resistance protein A
2040456	2040740	B. abortus 9-941	-276	0.0469	Multidrug resistance protein A
2041144	2041202	B. suis Bs143CITA	-57	0.0680
2041144	2041202	B. suis PT09143	-57	0.0680
2045158	2045246	B. abortus S19	-83	10000	flagellar motor switch protein FliG
2045158	2045246	B. abortus 2308	-83	10000	flagellar motor switch protein FliG
2045158	2045246	B. abortus 9-941	-83	10000	flagellar motor switch protein FliG
2045158	2045246	B. melitensis 16M	-83	10000	flagellar motor switch protein G
2045158	2045246	B. melitensis M28	-83	10000	flagellar motor switch protein G
2045158	2045246	B. melitensis M5/90	-83	10000	flagellar motor switch protein G
2045158	2045246	B. melitensis ATCC 23457	-83	10000	flagellar motor switch protein G
2049714	2049749	B. canis ATCC 23365	-30	0.0524	flagellar basal body rod protein
2049714	2049749	B. canis HSKA52	-30	0.0524	flagellar basal body rod protein
2051059	2051157	B. suis VBI22	-93	0.0205	flagellum-specific ATP synthase
2051059	2051157	B. suis 1330	-93	0.0205	flagellum-specific ATP synthase FliI
2053441	2053494	B. ovis ATCC 25840	-46	10000
2057110	2057143	Brucella sp. 09RB8471	-21	0.0724
2058314	2058421	B. ovis ATCC 25840	-96	0.2774	transcriptional regulator, AraC family
2063978	2064050	B. pinnipedialis B2/94	-69	0.0986	conserved hypothetical protein
2067526	2067568	Brucella sp. 09RB8471	84	0.0264
2067746	2073289	B. suis 513UK	-5531	0.0246
2068393	2068417	B. melitensis 16M	-18	0.0208	Flagellar basal body rod protein
2068874	2069038	Brucella sp. 09RB8910	-144	0.0758
2068940	2068963	Brucella sp. 09RB8471	51	0.0187
2072779	2073862	Brucella sp. 09RB8471	-715	0.0122
2073257	2073375	B. melitensis ATCC 23457	-116	0.0125	Hypothetical protein, conserved
2073806	2073854	Brucella sp. 09RB8910	146	0.0130
2078317	2078328	B. pinnipedialis B2/94	844	0.0270
2080127	2080361	B. ceti TE10759-12	-69	0.1508	outer membrane autotransporter
2081191	2082270	B. ceti TE10759-12	-1078	0.1826	outer membrane autotransporter
2081201	2081440	B. ovis ATCC 25840	181	0.2236	outermembrane transporter
2081292	2081572	B. canis ATCC 23365	-279	0.1240	outer membrane autotransporter
2081292	2081572	B. canis HSKA52	-279	0.1240	outer membrane autotransporter
2081292	2081572	B. suis VBI22	-279	0.1240	outer membrane autotransporter
2081292	2081572	B. suis 1330	-279	0.1240	outer membrane autotransporter
2081292	2081572	B. suis 686	-279	0.1240
2081479	2082311	B. melitensis 16M	-807	0.1601	adhesin aida-i
2081723	2081724	B. suis 513UK	-807	0.3549	outermembrane transporter
2081730	2081983	B. ovis ATCC 25840	-788	0.0913	outermembrane transporter
2081763	2082311	B. melitensis M28	-528	0.1072	outermembrane transporter
2081763	2082311	B. melitensis M5/90	-528	0.1072	outermembrane transporter
2081763	2082311	B. melitensis ATCC 23457	-528	0.1072	outermembrane transporter
2081820	2082084	B. suis 686	-263	0.1826	outermembrane transporter
2081986	2081987	B. suis 513UK	543	0.8250	outermembrane transporter
2082188	2082231	B. ovis ATCC 25840	-264	0.2233	outermembrane transporter
2082246	2082258	B. ovis ATCC 25840	525	0.2055	outermembrane transporter
2082248	2082249	Brucella sp. 09RB8910	264	0.4611
2082826	2082896	Brucella sp. 09RB8910	3855	0.0510
2083227	2083973	B. ovis ATCC 25840	-742	0.3162	outermembrane transporter
2083755	2083779	B. canis ATCC 23365	-21	0.0431	Adhesin AIDA-I
2083755	2083779	B. canis HSKA52	-21	0.0431	outer membrane autotransporter barrel domain protein
2083755	2083779	B. suis 686	-21	0.0431	outer membrane autotransporter barrel domain protein
2085532	2085605	Brucella sp. 09RB8471	132	0.0831
2087544	2087554	B. ovis ATCC 25840	844	0.0152	Hypothetical protein
2090243	2090273	B. ovis ATCC 25840	-17	0.0239	glycolate oxidase subunit glce
2090920	2091091	B. ovis ATCC 25840	-124	0.0306	(s)-2-hydroxy-acid oxidase subunit glcf
2091889	2092111	B. ceti TE10759-12	60	0.0995	Aldo/keto reductase
2091934	2091997	B. suis VBI22	63	0.1336
2091934	2091997	B. suis 1330	63	0.1336
2091948	2092008	Brucella sp. 09RB8471	53	0.1543
2091989	2091997	B. abortus S19	62	10000
2091989	2091997	B. abortus 2308	62	10000
2091989	2091997	B. abortus 9-941	62	10000
2091989	2091997	B. canis ATCC 23365	62	10000
2091989	2091997	B. canis HSKA52	62	10000
2091989	2091997	B. melitensis 16M	62	10000
2091989	2091997	B. melitensis M28	62	10000
2091989	2091997	B. melitensis M5/90	62	10000
2091989	2091997	B. melitensis ATCC 23457	62	10000
2091989	2091997	B. microti CCM4915	62	10000
2091989	2091997	B. ovis ATCC 25840	62	10000
2091989	2091997	B. pinnipedialis B2/94	62	10000
2091989	2091997	B. suis 686	62	10000
2091989	2092036	Brucella sp. 09RB8910	63	10000
2092410	2092411	B. ceti TE10759-12	284	0.1968	Aldo/keto reductase
2094907	2094948	B. ceti TE10759-12	11	0.0450	lysine exporter protein LysE/YggA
2095400	2095427	B. ovis ATCC 25840	-20	10000
2098993	2099004	Brucella sp. 09RB8471	1158	0.2887
2103210	2103272	B. ovis ATCC 25840	-49	0.0545
2103530	2103531	Brucella sp. 09RB8471	147	38806
2103546	2103620	B. ceti TE10759-12	-73	10000	chaperonin GroEL
2105845	2105873	B. melitensis 16M	-20	0.7071
2105845	2105873	B. melitensis M28	-20	0.7071
2105845	2105873	B. melitensis M5/90	-20	0.7071
2105845	2105873	B. melitensis ATCC 23457	-20	0.7071
2105845	2105873	Brucella sp. 09RB8910	-20	28284
2105846	2105873	B. abortus S19	-20	10000
2105846	2105873	B. abortus 2308	-20	10000
2105846	2105873	B. abortus 9-941	-20	10000
2105846	2105873	B. canis ATCC 23365	-20	10000
2105846	2105873	B. canis HSKA52	-20	10000
2105846	2105873	B. ceti TE10759-12	-20	10000
2105846	2105873	B. microti CCM4915	-20	10000
2105846	2105873	B. ovis ATCC 25840	-20	10000
2105846	2105873	B. pinnipedialis B2/94	-20	10000
2105846	2105873	B. suis VBI22	-20	10000
2105846	2105873	B. suis 1330	-20	10000
2105846	2105873	B. suis 686	-20	10000
2105846	2105959	B. suis 513UK	-19	10000
2105846	2105873	Brucella sp. 09RB8471	-20	10000
2106744	2106768	B. ovis ATCC 25840	-16	0.0337	hypothetical protein
2116236	2116268	Brucella sp. 09RB8471	-30	0.0102
2117965	2117979	Brucella sp. 09RB8910	32	0.0113
2117967	2118014	B. abortus S19	31	0.0113	zinc protease
2117967	2118014	B. abortus 2308	31	0.0113	zinc protease
2117967	2118014	B. abortus 9-941	31	0.0113	zinc protease
2117967	2117979	B. ceti TE10759-12	32	0.0113	peptidase M16 inactive domain protein
2117967	2117979	B. melitensis 16M	32	0.0113	zinc protease
2117967	2117979	B. melitensis M28	32	0.0113	zinc protease
2117967	2117979	B. melitensis M5/90	32	0.0113	zinc protease
2117967	2117979	B. melitensis ATCC 23457	32	0.0113	zinc protease
2117967	2117979	B. microti CCM4915	32	0.0113	zinc protease
2117967	2117979	B. ovis ATCC 25840	32	0.0113	zinc protease
2117967	2117979	B. pinnipedialis B2/94	32	0.0113	zinc protease
2117967	2117979	B. suis 513UK	32	0.0113	peptidase M16 inactive domain protein
2117967	2117979	Brucella sp. 09RB8471	32	0.0113
2131326	2131350	Brucella sp. 09RB8471	100	0.2066
2135945	2136105	B. ovis ATCC 25840	-150	0.0905	3-hydroxyacyl-CoA dehydrogenase family protein
2136090	2136946	B. canis ATCC 23365	-844	10000
2136090	2136946	B. canis HSKA52	-844	10000
2136090	2136946	B. melitensis 16M	-844	10000
2136090	2136946	B. melitensis M28	-844	10000
2136090	2136946	B. suis 686	-844	10000
2136091	2136959	Brucella sp. 09RB8471	-843	10000000
2136934	2136946	B. ovis ATCC 25840	150	0.2887
2138494	2138495	B. suis 513UK	16	0.3086	NADH oxidase
2138773	2138837	B. suis VBI22	-58	0.0958	NADH oxidase
2138773	2138837	B. suis 1330	-58	0.0958	NADH oxidase
2140026	2140913	B. abortus S19	-886	10000
2140026	2140913	B. abortus 2308	-886	10000
2140026	2140913	B. abortus 9-941	-886	10000
2140026	2140913	B. ovis ATCC 25840	-886	10000
2145397	2145426	B. ovis ATCC 25840	-22	0.0178	sulfite reductase (nadph) flavoprotein alpha-component
2146932	2146992	B. ceti TE10759-12	27	0.0249	ApbE-like lipoprotein
2147806	2147834	Brucella sp. 09RB8471	-15	10000
2152416	2152498	B. ovis ATCC 25840	-78	0.0176	malate/L-lactate dehydrogenase family protein
2155397	2155427	B. abortus S19	-27	0.0127	cytochrome c oxidase, subunit III
2155397	2155427	B. abortus 2308	-27	0.0127	cytochrome c oxidase, subunit III
2155397	2155427	B. abortus 9-941	-27	0.0127	cytochrome c oxidase, subunit III
2156669	2156754	B. ovis ATCC 25840	-80	0.0142
2161020	2161028	B. melitensis ATCC 23457	11	0.0414	conserved hypothetical protein
2167536	2167718	B. ovis ATCC 25840	-110	0.2000	nitrite reductase, copper-containing
2168641	2168652	B. pinnipedialis B2/94	844	0.0306
2169390	2177140	Brucella sp. 09RB8471	-7695	0.0235
2169393	2177140	Brucella sp. 09RB8910	-7695	0.0234
2171366	2171392	B. ovis ATCC 25840	-18	0.0238	putative sugar ABC transporter, periplasmic sugar-binding protein
2172128	2172135	B. suis 513UK	844	0.0315
2172970	2173001	B. abortus S19	-23	0.3133	galactoside transport ATB-binding protein
2172970	2173001	B. abortus 2308	-23	0.3133	galactoside transport ATB-binding protein
2172970	2173001	B. abortus 9-941	-23	0.3133	galactoside transport ATB-binding protein
2180658	2180686	Brucella sp. 09RB8471	102	0.0041
2181195	2181275	B. ovis ATCC 25840	-72	0.0041	putative transcriptional regulator NosR
2186087	2186135	B. ceti TE10759-12	-32	0.0043	Copper-binding periplasmic protein precursor
2186521	2186598	Brucella sp. 09RB8910	-63	0.0043
2189211	2189304	B. ovis ATCC 25840	-92	0.0045	thiamine biosynthesis lipoprotein
2195723	2195735	B. ovis ATCC 25840	844	0.0048
2195723	2195732	Brucella sp. 09RB8910	844	0.0048
2198440	2198627	B. melitensis M28	-177	0.0049	UbiD family decarboxylase
2198440	2198627	B. melitensis M5/90	-177	0.0049	UbiD family decarboxylase
2198440	2198627	B. melitensis ATCC 23457	-177	0.0049	UbiD family decarboxylase
2200019	2200302	B. ovis ATCC 25840	-282	0.0050	flavoprotein
2209438	2209586	B. ovis ATCC 25840	-141	0.0058
2209577	2214830	B. abortus 2308	-5241	0.0058	nitrite extrusion protein
2217146	2217319	B. ceti TE10759-12	-161	0.0067
2219205	2219206	B. abortus S19	18	0.0280	Oxidoreductase, N-terminal:Oxidoreductase, C-terminal
2219205	2219206	B. abortus 2308	18	0.0280	Oxidoreductase, N-terminal:Oxidoreductase, C-terminal
2220998	2221044	B. melitensis 16M	-34	0.0073	nickel resistance protein
2220998	2221044	B. melitensis M28	-34	0.0073	transporter, putative
2220998	2221044	B. melitensis M5/90	-34	0.0073	transporter, putative
2220998	2221044	B. melitensis ATCC 23457	-34	0.0073	transporter, putative
2221010	2221054	B. abortus S19	-34	0.0073	nickel resistance protein
2221010	2221054	B. abortus 2308	-34	0.0073	nickel resistance protein
2221010	2221054	B. abortus 9-941	-34	0.0073	nickel resistance protein
2221905	2221980	B. melitensis 16M	-65	0.0075	nickel resistance protein
2229051	2229178	B. ovis ATCC 25840	-126	0.0098	septum site-determining protein MinD
2236674	2236735	Brucella sp. 09RB8910	-39	0.0186
2243122	2243238	B. melitensis M28	-109	0.0808	glutamate decarboxylase
2243122	2243238	B. melitensis M5/90	-109	0.0808	glutamate decarboxylase
2243122	2243238	B. melitensis ATCC 23457	-109	0.0808	glutamate decarboxylase
2243122	2243238	B. ovis ATCC 25840	-109	0.0808	glutamate decarboxylase
2247682	2247829	Brucella sp. 09RB8471	74	0.0857
2260153	2260172	B. melitensis 16M	-18	0.5774	cytochrome c family protein
2260153	2260172	B. ovis ATCC 25840	-18	0.5774	cytochrome c family protein
2260153	2260172	B. pinnipedialis B2/94	-18	0.5774	cytochrome c family protein
2265443	2265737	Brucella sp. 09RB8471	-278	0.0075
2268487	2286626	Brucella sp. 09RB8471	-4173	0.0070
2271781	2271806	B. canis ATCC 23365	-21	0.0093
2271781	2271806	B. canis HSKA52	-21	0.0093
2271781	2271806	B. suis VBI22	-21	0.0093
2271781	2271806	B. suis 1330	-21	0.0093
2271781	2271806	B. suis 686	-21	0.0093
2271804	2271805	B. microti CCM4915	43	0.0371
2274746	2274747	B. microti CCM4915	185	0.1482
2274746	2274747	B. suis VBI22	185	0.1482
2274746	2274747	B. suis 1330	185	0.1482
2274746	2274747	B. suis 686	185	0.1482
2295342	2298842	B. ovis ATCC 25840	-3484	0.0331	putative cytochrome p450 yjib
2295655	2295719	Brucella sp. 09RB8471	467	0.0046
2296511	2296526	B. pinnipedialis B2/94	844	0.0219
2297544	2302695	Brucella sp. 09RB8471	-5136	0.0045
2324883	2324921	B. ovis ATCC 25840	-26	0.0323	exopolysaccharide biosynthesis protein Bme12
2332953	2333033	B. melitensis 16M	-72	0.0264	lipopolysaccharide n-acetylglucosaminyltransferase
2332954	2333035	B. ceti TE10759-12	-72	0.0263	lipopolysaccharide N-acetylglucosaminyltransferase
2334906	2334994	Brucella sp. 09RB8471	52	0.0219
2342094	2342158	B. melitensis M28	64	0.1302	conserved hypothetical protein
2342152	2342158	B. canis ATCC 23365	63	10000	glycosyl transferase
2342152	2342158	B. canis HSKA52	63	10000	glycosyl transferase
2342152	2342158	B. ceti TE10759-12	63	10000	Hyaluronan synthase
2342152	2342158	B. melitensis 16M	63	10000	Hyaluronan synthase
2342152	2342158	B. melitensis M5/90	63	10000	glycosyl transferase
2342152	2342158	B. melitensis ATCC 23457	63	10000	Hyaluronan synthase
2342152	2342158	B. microti CCM4915	63	10000	glycosyl transferase
2342152	2342158	B. pinnipedialis B2/94	63	10000	Hyaluronan synthase
2342152	2342158	B. suis VBI22	63	10000	glycosyl transferase
2342152	2342158	B. suis 1330	63	10000	glycosyl transferase
2342152	2342158	B. suis 686	63	10000	glycosyl transferase
2342152	2342158	B. suis 513UK	63	10000	glycosyl transferase
2342152	2342159	Brucella sp. 09RB8471	63	0.0248
2342152	2342159	Brucella sp. 09RB8910	63	0.0248
2348550	2348632	B. ovis ATCC 25840	-81	0.0130	putative epimerase/dehydratase family protein
2348789	2348897	B. canis HSKA52	-93	0.0128	UDP-glucose 4-epimerase
2348840	2348878	Brucella sp. 09RB8471	-30	0.0072
2350685	2350708	Brucella sp. 09RB8910	20	0.0076
2350688	2350708	Brucella sp. 09RB8471	21	0.0076
2357061	2357188	B. ovis ATCC 25840	-119	0.0094	multidrug resistance protein
2364617	2368984	B. ovis ATCC 25840	-4355	0.0162	acetyl-CoA synthetase, putative
2372906	2373033	B. canis ATCC 23365	-29	0.2425	putative membrane protein
2372906	2373033	B. canis HSKA52	-29	0.2425	hypothetical protein
2372906	2373023	B. ceti TE10759-12	-16	0.2425	putative permease
2372906	2373033	B. melitensis 16M	-29	0.2425	putative transmembrane protein
2372906	2373068	B. melitensis M28	-63	0.2425	Protein of unknown function UPF0118
2372906	2373068	B. melitensis M5/90	-63	0.2425	Protein of unknown function UPF0118
2372906	2373068	B. melitensis ATCC 23457	-63	0.2425	Protein of unknown function UPF0118
2372906	2373033	B. microti CCM4915	-29	0.2425	putative membrane protein
2372906	2373068	B. ovis ATCC 25840	-63	0.2425	putative membrane protein
2372906	2373033	B. suis 686	-29	0.2425	hypothetical protein
2372906	2372944	Brucella sp. 09RB8471	41	0.2425
2373046	2373086	B. abortus 9-941	-34	0.0941
2374258	2375519	B. ceti TE10759-12	-1245	0.0275
2375832	2375889	B. ceti TE10759-12	-43	0.3333	ABC-type multidrug transport system, ATPase component
2380401	2380552	Brucella sp. 09RB8471	-49	0.0976
2380711	2380728	Brucella sp. 09RB8910	-15	10000
2380713	2380731	Brucella sp. 09RB8471	-15	40000
2384043	2384369	Brucella sp. 09RB8471	-247	0.0173
2384763	2385035	Brucella sp. 09RB8471	-238	0.0157
2385408	2387044	Brucella sp. 09RB8471	-1576	0.0146
2386933	2386965	B. microti CCM4915	37	10000
2386933	2387017	B. pinnipedialis B2/94	845	10000
2386933	2387017	B. suis 513UK	845	10000
2386933	2387044	Brucella sp. 09RB8910	36	0.0507
2387906	2387991	B. suis 1330	-78	0.0323	pyridine nucleotide-disulphide oxidoreductase family protein
2389722	2389732	B. ovis ATCC 25840	844	0.0195
2389771	2389772	B. melitensis 16M	40	0.0787
2390383	2390417	B. melitensis 16M	-29	0.0225	putative hydroxlase
2400873	2400884	Brucella sp. 09RB8471	2300	0.0101
2426968	2427020	B. abortus S19	-45	0.0110	2-oxoisovalerate dehydrogenase E1 component, alpha subunit
2426968	2427020	B. abortus 2308	-45	0.0110	2-oxoisovalerate dehydrogenase E1 component, alpha subunit
2426968	2427020	B. abortus 9-941	-45	0.0110	2-oxoisovalerate dehydrogenase E1 component, alpha subunit
2427108	2427235	Brucella sp. 09RB8910	-100	0.0078
2427109	2427226	Brucella sp. 09RB8471	-100	0.0078
2437704	2437719	B. pinnipedialis B2/94	844	0.0201	Niacin transporter NiaP
2437879	2437895	B. abortus S19	844	0.0195
2437879	2437895	B. abortus 2308	844	0.0195
2437879	2437895	B. abortus 9-941	844	0.0195
2446033	2446065	B. ovis ATCC 25840	843	0.0204
2446033	2446065	B. pinnipedialis B2/94	843	0.0204
2446805	2447789	B. melitensis 16M	-969	0.0247	NAD-dependent epimerase/dehydratase
2446805	2447789	B. melitensis M28	-969	0.0247	NAD-dependent epimerase/dehydratase
2446805	2447789	B. melitensis M5/90	-969	0.0247	NAD-dependent epimerase/dehydratase
2446805	2447789	B. melitensis ATCC 23457	-969	0.0247	NAD-dependent epimerase/dehydratase
2446806	2447790	B. ceti TE10759-12	-967	0.0247	hypothetical protein
2448437	2448454	Brucella sp. 09RB8910	521	0.7071
2448438	2448454	B. canis ATCC 23365	521	10000	UDP-glucose 4-epimerase
2448438	2448454	B. canis HSKA52	521	10000	UDP-glucose 4-epimerase
2448438	2448454	B. ceti TE10759-12	521	10000	UDP-glucose 4-epimerase
2448438	2448454	B. melitensis 16M	521	10000	udp-glucose 4-epimerase
2448438	2448454	B. melitensis M28	521	10000	UDP-glucose 4-epimerase
2448438	2448454	B. melitensis M5/90	521	10000	UDP-glucose 4-epimerase
2448438	2448454	B. melitensis ATCC 23457	521	10000	UDP-glucose 4-epimerase
2448438	2448454	B. microti CCM4915	521	10000	UDP-glucose 4-epimerase
2448438	2448454	B. ovis ATCC 25840	521	10000	UDP-glucose 4-epimerase
2448438	2448454	B. pinnipedialis B2/94	521	10000	UDP-glucose 4-epimerase GalE
2448438	2448454	B. suis VBI22	521	10000	UDP-glucose 4-epimerase
2448438	2448454	B. suis 1330	521	10000	UDP-glucose 4-epimerase
2448438	2448454	B. suis Bs143CITA	521	10000	UDP-glucose 4-epimerase
2448438	2448454	B. suis Bs364CITA	521	10000	UDP-glucose 4-epimerase
2448438	2448454	B. suis Bs396CITA	521	10000	UDP-glucose 4-epimerase
2448438	2448454	B. suis PT09172	521	10000	UDP-glucose 4-epimerase
2448438	2448454	B. suis PT09143	521	10000	UDP-glucose 4-epimerase GalE
2448438	2448454	B. suis 686	521	10000	UDP-glucose 4-epimerase
2448438	2448454	B. suis 513UK	521	10000	UDP-glucose 4-epimerase GalE
2448438	2448454	Brucella sp. 09RB8471	521	10000
2448455	2448464	B. abortus S19	521	10000	UDP-glucose 4-epimerase
2448455	2448464	B. abortus 2308	521	10000	UDP-glucose 4-epimerase
2448455	2448464	B. abortus 9-941	521	10000	UDP-glucose 4-epimerase
2452791	2452833	B. melitensis 16M	87	0.1961
2452816	2452833	B. canis ATCC 23365	88	10000	Mannan endo-1,4-beta-mannosidase A and B precursor
2452816	2452833	B. canis HSKA52	88	10000	endoglucanase
2452816	2452833	B. ceti TE10759-12	88	10000
2452816	2452833	B. melitensis M28	88	10000	Endoglucanase H
2452816	2452833	B. melitensis M5/90	88	10000	Endoglucanase H
2452816	2452833	B. melitensis ATCC 23457	88	10000	Endoglucanase H
2452816	2452833	B. microti CCM4915	88	10000	endoglucanase family protein
2452816	2452833	B. ovis ATCC 25840	88	10000	endoglucanase family protein
2452816	2452833	B. pinnipedialis B2/94	88	10000	glycosyl hydrolase 26 family protein
2452816	2452836	B. suis VBI22	88	10000	endoglucanase family protein
2452816	2452836	B. suis 1330	88	10000	endoglucanase family protein
2452816	2452833	B. suis 686	88	10000	endoglucanase
2452816	2452833	B. suis 513UK	88	10000	endoglucanase
2452816	2452833	Brucella sp. 09RB8471	88	10000
2452816	2452833	Brucella sp. 09RB8910	88	10000
2452830	2452846	B. abortus S19	88	10000	endoglucanase family protein
2452830	2452846	B. abortus 2308	88	10000	endoglucanase family protein
2452830	2452846	B. abortus 9-941	88	10000	endoglucanase family protein
2454154	2454212	B. suis VBI22	-45	0.3015
2454154	2454212	B. suis 1330	-45	0.3015
2455832	2455904	Brucella sp. 09RB8910	842	10000
2455879	2456181	B. suis 513UK	844	0.1690	Transcriptional regulator, AraC family
2456147	2464312	Brucella sp. 09RB8471	5012	0.2697
2456283	2459057	B. abortus S19	-2755	0.4364
2456283	2459057	B. abortus 2308	-2755	0.4364
2456283	2459057	B. abortus 9-941	-2755	0.4364
2457677	2457690	B. ovis ATCC 25840	844	10000	hemagglutinin
2459443	2462655	Brucella sp. 09RB8910	-3203	0.0175
2459450	2459451	B. melitensis M5/90	180	0.1574
2460357	2460769	B. ceti TE10759-12	23	0.0180	transposase
2463413	2464184	Brucella sp. 09RB8910	-322	0.6405
2464803	2464872	B. ovis ATCC 25840	-60	0.0273	conserved hypothetical protein TIGR00011
2469051	2469052	Brucella sp. 09RB8471	159	0.0642
2469062	2469287	B. ceti TE10759-12	-211	0.0161	ABC transporter periplasmic-binding protein
2471576	2471592	B. ceti TE10759-12	48	0.0271	inner-membrane translocator
2481440	2482130	Brucella sp. 09RB8471	-518	0.0098
2481446	2482130	Brucella sp. 09RB8910	-518	0.0391
2481487	2481833	B. ovis ATCC 25840	-292	0.0057	probable protein encoding sequence defined by Kodon
2496684	2496765	Brucella sp. 09RB8471	6153	0.0064
2503655	2503669	Brucella sp. 09RB8910	29	0.0301
2521359	2521410	B. canis ATCC 23365	-33	0.0251
2521359	2521410	B. canis HSKA52	-33	0.0251
2528797	2528798	Brucella sp. 09RB8910	6706	0.0804
2532506	2533094	Brucella sp. 09RB8910	897	0.0423
2533721	2533735	Brucella sp. 09RB8471	148	0.1569
2533722	2533735	Brucella sp. 09RB8910	148	0.1568
2535169	2540490	B. ceti TE10759-12	5781	0.0117	acetyl-CoA acetyltransferase
2535169	2540490	B. melitensis 16M	5783	0.0117	acetyl-CoA acetyltransferase
2536407	2537325	B. melitensis M28	-917	0.0129	bacterial extracellular solute-binding s, 3 family protein
2536407	2537325	B. melitensis M5/90	-917	0.0129	bacterial extracellular solute-binding s, 3 family protein
2536407	2537325	B. melitensis ATCC 23457	-917	0.0129	bacterial extracellular solute-binding s, 3 family protein
2536482	2537400	B. suis 686	-917	0.0518	bacterial extracellular solute-binding s, 3 family protein
2540482	2544818	B. suis 686	-2633	0.0901	amidohydrolase family protein
2547278	2547356	B. pinnipedialis B2/94	843	0.0144	probable protein encoding sequence defined by Kodon
2551583	2551606	Brucella sp. 09RB8471	101	0.0105
2551583	2551602	Brucella sp. 09RB8910	101	0.0105
2553030	2553547	B. microti CCM4915	-510	0.0097	transporter, TrkA family
2556292	2556310	B. canis ATCC 23365	-17	0.0085	hypothetical membrane spanning protein
2556292	2556310	B. microti CCM4915	-17	0.0085	hypothetical membrane spanning protein
2556292	2556310	B. ovis ATCC 25840	-17	0.0085	Hypothetical protein
2556293	2556312	Brucella sp. 09RB8910	-17	0.0085
2556294	2556312	B. ceti TE10759-12	-17	0.0085	conserved hypothetical protein
2556294	2556312	B. melitensis 16M	-17	0.0085	conserved hypothetical protein
2556294	2556312	B. melitensis M28	-17	0.0085	conserved hypothetical protein
2556294	2556312	B. melitensis M5/90	-17	0.0085	conserved hypothetical protein
2556294	2556312	B. melitensis ATCC 23457	-17	0.0085	conserved hypothetical protein
2556294	2556312	B. pinnipedialis B2/94	-17	0.0085	conserved hypothetical protein
2556294	2556312	B. suis 513UK	-17	0.0085	hypothetical membrane spanning protein
2556294	2556312	Brucella sp. 09RB8471	-17	0.0085
2556308	2556326	B. abortus S19	-17	0.0085	hypothetical membrane spanning protein
2556308	2556326	B. abortus 2308	-17	0.0085	hypothetical membrane spanning protein
2556308	2556326	B. abortus 9-941	-17	0.0085	hypothetical membrane spanning protein
2556872	2556893	B. melitensis 16M	-18	0.0083
2556872	2556893	B. melitensis M28	-18	0.0083
2556872	2556893	B. melitensis M5/90	-18	0.0083
2556872	2556893	B. melitensis ATCC 23457	-18	0.0083
2556872	2556935	Brucella sp. 09RB8910	-17	0.0083
2558611	2558717	B. melitensis 16M	-80	0.0079
2561125	2561171	B. suis 513UK	-45	0.0073	FAD binding domain protein
2569157	2569235	B. suis 513UK	-72	0.0061	hydantoinase/oxoprolinase family protein
2580723	2580781	B. ovis ATCC 25840	-51	0.0066	sugar ABC transporter, ATP-binding protein
2586519	2586539	Brucella sp. 09RB8910	103	0.0077
2590450	2590494	Brucella sp. 09RB8471	-39	0.0088
2590450	2590494	Brucella sp. 09RB8910	-39	0.0088
2597536	2597649	B. ovis ATCC 25840	-99	0.0130	major facilitator family transporter
2599085	2599156	B. abortus S19	22	0.0608	Conserved hypothetical protein
2599085	2599156	B. abortus 2308	22	0.0608	Conserved hypothetical protein
2599085	2599156	B. abortus 9-941	22	0.0608	Conserved hypothetical protein
2599144	2599153	B. melitensis 16M	31	0.0153	Conserved hypothetical protein
2599144	2599153	B. microti CCM4915	31	0.0153	Conserved hypothetical protein
2599144	2599153	B. ovis ATCC 25840	31	0.0153	Conserved hypothetical protein
2599144	2599153	B. suis 513UK	31	0.0153	Conserved hypothetical protein
2599144	2599159	Brucella sp. 09RB8471	31	0.0153
2599144	2599153	Brucella sp. 09RB8910	31	0.0153
2600727	2600749	B. ovis ATCC 25840	-21	0.0193	conserved hypothetical protein
2603407	2604265	B. canis ATCC 23365	-844	0.5000	5-dehydro-2-deoxygluconokinase
2603407	2604265	B. canis HSKA52	-844	0.5000	carbohydrate kinase
2603407	2604265	B. suis VBI22	-844	0.5000	5-keto-2-deoxygluconokinase, uncharacterized domain
2603407	2604265	B. suis 1330	-844	0.5000	5-dehydro-2-deoxygluconokinase
2603407	2604265	B. suis 686	-844	0.5000	pfkB carbohydrate kinase family protein
2603409	2604265	B. melitensis 16M	-844	0.7071	5-dehydro-2-deoxygluconokinase
2603409	2604265	B. melitensis M28	-844	0.7071	Fructokinase-1
2603409	2604265	B. melitensis M5/90	-844	0.7071	Fructokinase-1
2603409	2604265	B. melitensis ATCC 23457	-844	0.7071	Fructokinase-1
2603409	2604265	Brucella sp. 09RB8471	-844	0.7071
2603410	2604265	B. suis Bs143CITA	-844	10000	5-keto-2-deoxygluconokinase, uncharacterized domain
2603410	2604265	B. suis PT09172	-844	10000	5-keto-2-deoxygluconokinase, uncharacterized domain
2603410	2604265	B. suis PT09143	-844	10000	5-keto-2-deoxygluconokinase, uncharacterized domain
2603421	2604278	B. abortus S19	-844	10000	Carbohydrate kinase, PfkB
2603421	2604278	B. abortus 2308	-844	10000	Carbohydrate kinase, PfkB
2603421	2604278	B. abortus 9-941	-844	10000	Carbohydrate kinase, PfkB
2604642	2604695	B. microti CCM4915	-43	0.0515	5-dehydro-2-deoxygluconokinase
2607262	2607269	B. canis ATCC 23365	41	10000	TPP-requiring enzyme IolD
2607262	2607269	B. canis HSKA52	41	10000	thiamine pyrophosphate protein central region
2607262	2607269	B. ceti TE10759-12	41	10000	acetolactate synthase IolD
2607262	2607269	B. melitensis 16M	41	10000	iold protein
2607262	2607269	B. melitensis M28	41	10000	thiamine pyrophosphate protein
2607262	2607269	B. melitensis M5/90	41	10000	thiamine pyrophosphate protein
2607262	2607269	B. melitensis ATCC 23457	41	10000	thiamine pyrophosphate protein
2607262	2607269	B. microti CCM4915	41	10000	TPP-requiring enzyme IolD
2607262	2607269	B. ovis ATCC 25840	41	10000	TPP-requiring enzyme IolD
2607262	2607269	B. pinnipedialis B2/94	41	10000	TPP-requiring enzyme IolD
2607262	2607269	B. suis VBI22	41	10000	thiamine pyrophosphate protein central region
2607262	2607269	B. suis 1330	41	10000	TPP-requiring enzyme IolD
2607262	2607269	B. suis 686	41	10000	thiamine pyrophosphate protein central region
2607262	2607269	B. suis 513UK	41	10000	hypothetical protein
2607750	2608346	B. suis 513UK	-591	0.0456	hypothetical protein
2620059	2620196	Brucella sp. 09RB8471	38	0.1021
2620165	2620166	B. microti CCM4915	24	0.1216
2625646	2625792	Brucella sp. 09RB8471	52	10000
2625646	2625793	Brucella sp. 09RB8910	51	10000
2625786	2625792	B. suis 513UK	50	0.0909
2637002	2637034	B. ovis ATCC 25840	-21	0.0435
2637165	2637180	Brucella sp. 09RB8910	101	0.0523
2637486	2637546	B. abortus S19	63	0.1491	Hypothetical protein
2637486	2637546	B. abortus 2308	63	0.1491	Hypothetical protein
2637486	2637546	B. abortus 9-941	63	0.1491	Hypothetical protein
2641021	2641060	B. ovis ATCC 25840	-28	0.0449	short-chain dehydrogenase
2643223	2643810	B. melitensis 16M	-581	0.0243	sugar transport system permease protein
2645814	2645837	B. abortus S19	-18	0.1374	conserved hypothetical protein
2645814	2645837	B. abortus 2308	-18	0.1374	conserved hypothetical protein
2645814	2645837	B. abortus 9-941	-18	0.1374	conserved hypothetical protein
2661282	2661734	Brucella sp. 09RB8471	50	0.0077
2661286	2661291	B. suis 686	16	0.0306	glutamine synthetase family protein
2661287	2661291	B. canis ATCC 23365	40	0.0306	Glutamine synthetase
2661287	2661291	B. canis HSKA52	48	0.0306	glutamine synthetase family protein
2661287	2661291	B. ceti TE10759-12	40	0.0306	glutamine synthetase, catalytic domain protein
2661287	2661291	B. melitensis M28	24	0.0306	glutamine synthetase, catalytic domain protein
2661287	2661291	B. melitensis M5/90	24	0.0306	glutamine synthetase, catalytic domain protein
2661287	2661291	B. melitensis ATCC 23457	24	0.0306	glutamine synthetase, catalytic domain protein
2661287	2661291	B. microti CCM4915	88	0.0306	Glutamine synthetase
2661287	2661291	B. ovis ATCC 25840	32	0.0306	glutamine synthetase family protein
2661287	2661291	B. suis VBI22	32	0.0306	glutamine synthetase family protein
2661287	2661291	B. suis 1330	24	0.0306	Glutamine synthetase
2661287	2661291	B. suis 513UK	56	0.0306	glutamine synthetase, catalytic domain protein
2661287	2661291	Brucella sp. 09RB8910	48	0.0306
2661298	2661303	B. abortus 9-941	32	0.0306
2663126	2663131	B. ovis ATCC 25840	844	0.0324
2664631	2664640	B. pinnipedialis B2/94	844	0.0085	hypothetical protein
2667234	2667282	B. melitensis 16M	-27	0.0095	multidrug resistance protein 1
2667417	2667418	B. melitensis M28	24	0.0383	major facilitator superfamily protein
2667417	2667418	B. melitensis M5/90	24	0.0383	major facilitator superfamily protein
2669031	2669041	Brucella sp. 09RB8471	103	0.0104
2670845	2670846	Brucella sp. 09RB8910	106	0.1847
2674631	2674737	Brucella sp. 09RB8910	264	0.0164
2677402	2677577	B. ovis ATCC 25840	-168	0.0325	binding-protein-dependent transport systems inner membrane component
2679324	2679419	B. suis 513UK	-84	0.0195	bacterial extracellular solute-binding s, 5 Middle family protein
2681679	2681705	B. melitensis 16M	-24	0.0142	carbonic anhydrase
2681679	2681705	B. ovis ATCC 25840	-24	0.0142	carbonic anhydrase
2689833	2689897	Brucella sp. 09RB8471	-19	0.0202
2692535	2692563	B. melitensis 16M	-20	0.2500
2692535	2692563	B. melitensis M28	-20	0.2500
2692535	2692563	B. melitensis M5/90	-20	0.2500
2692535	2692563	B. melitensis ATCC 23457	-20	0.2500
2692550	2692576	B. abortus S19	-20	10000
2692550	2692576	B. abortus 2308	-20	10000
2692550	2692576	B. abortus 9-941	-20	10000
2693326	2693498	Brucella sp. 09RB8471	-102	0.1690
2693345	2693451	B. ovis ATCC 25840	-105	0.0358
2703629	2703654	B. suis Bs143CITA	-18	0.0211	binding--dependent transport system inner membrane component family protein
2703629	2703654	B. suis PT09172	-18	0.0211	binding--dependent transport system inner membrane component family protein
2703629	2703654	B. suis PT09143	-18	0.0211	binding--dependent transport system inner membrane component family protein
2703751	2703836	B. ovis ATCC 25840	-69	0.0205	ABC transporter, permease protein
2707434	2707454	B. ceti TE10759-12	19	0.0129	D-mannonate oxidoreductase
2720641	2720642	Brucella sp. 09RB8910	108	0.0242
2720655	2720656	Brucella sp. 09RB8471	108	0.0545
2721528	2721529	B. abortus 9-941	57	0.1355	permease
2727789	2727883	B. suis 686	-90	0.0150	hypothetical protein
2728121	2728143	Brucella sp. 09RB8471	101	0.0054
2745156	2745164	B. canis ATCC 23365	111	10000
2745156	2745164	B. canis HSKA52	111	10000
2745156	2745164	B. ceti TE10759-12	111	10000
2745156	2745164	B. melitensis 16M	111	10000
2745156	2745164	B. melitensis M28	111	10000
2745156	2745164	B. melitensis M5/90	111	10000
2745156	2745164	B. melitensis ATCC 23457	111	10000
2745156	2745164	B. microti CCM4915	111	10000
2745156	2745164	B. pinnipedialis B2/94	111	10000
2745156	2745164	B. suis VBI22	111	10000
2745156	2745164	B. suis 1330	111	10000
2745156	2745164	B. suis 686	111	10000
2745156	2745164	B. suis 513UK	111	10000
2745157	2745164	B. ovis ATCC 25840	111	10000
2745172	2745179	B. abortus S19	111	0.3536
2745172	2745179	B. abortus 2308	111	0.3536
2745172	2745179	B. abortus 9-941	111	0.3536
2752046	2752137	Brucella sp. 09RB8471	74	0.0041
2752047	2752049	Brucella sp. 09RB8910	75	0.0165
2752057	2752063	B. abortus S19	75	0.3536	UbiA prenyltransferase family protein
2752057	2752063	B. abortus 2308	75	0.3536	UbiA prenyltransferase family protein
2752057	2752063	B. abortus 9-941	75	0.3536	UbiA prenyltransferase family protein
2756741	2756817	B. abortus S19	-68	0.0146	Hypothetical protein, conserved
2763639	2764349	B. abortus S19	-705	0.0290	Putative sugar-binding domain protein
2777035	2777162	B. ceti TE10759-12	-120	0.0147	citrate lyase subunit beta
2779951	2779996	B. ovis ATCC 25840	-42	0.0115
2782065	2782154	B. ceti TE10759-12	-79	0.0102
2790436	2790479	Brucella sp. 09RB8910	-21	0.0063
2790601	2790609	Brucella sp. 09RB8471	15	0.0063
2790602	2790609	Brucella sp. 09RB8910	15	0.0063
2795115	2795142	Brucella sp. 09RB8471	26	0.0069
2795118	2795142	Brucella sp. 09RB8910	25	0.0069
2800511	2801219	B. ceti TE10759-12	-699	0.0552	hypothetical protein
2800511	2801219	B. melitensis 16M	-699	0.0552	hypothetical protein
2800511	2801219	B. melitensis M28	-699	0.0552	hypothetical protein
2800511	2801219	B. melitensis M5/90	-699	0.0552	hypothetical protein
2800511	2801219	B. melitensis ATCC 23457	-699	0.0552	hypothetical protein
2803051	2803088	B. abortus S19	-30	0.0760	Aldehyde dehydrogenase
2803051	2803088	B. abortus 2308	-30	0.0760	Aldehyde dehydrogenase
2803051	2803088	B. abortus 9-941	-30	0.0760	Aldehyde dehydrogenase
2803463	2804087	B. ceti TE10759-12	-619	0.0953	formyltetrahydrofolate deformylase
2811806	2811897	B. abortus S19	-87	0.0189	secretion protein, putative
2811806	2811897	B. abortus 2308	-87	0.0189	secretion protein, putative
2811806	2811897	B. abortus 9-941	-87	0.0189	secretion protein, putative
2814610	2814615	Brucella sp. 09RB8471	39	0.1068
2814610	2814615	Brucella sp. 09RB8910	39	0.1068
2817878	2817919	Brucella sp. 09RB8471	5197	0.0233
2817878	2818001	Brucella sp. 09RB8910	5192	0.0233
2818883	2818975	Brucella sp. 09RB8910	-48	0.0187
2819370	2819445	B. ovis ATCC 25840	-69	0.0173	putative alanine catabolic operon transcriptional regulator
2823487	2823584	B. ovis ATCC 25840	-87	0.0165	putative omega-amino acid--pyruvate aminotransferase
2843540	2843558	B. ceti TE10759-12	-17	0.0448
2843540	2843558	B. ovis ATCC 25840	-17	0.0448
2844007	2844027	B. ceti TE10759-12	58	0.1796	GntR family regulatory protein
2844007	2844014	B. melitensis 16M	58	0.1796	Transcriptional regulator, GntR family
2844007	2844014	B. melitensis M28	58	0.1796	Transcriptional regulator, GntR family
2844007	2844014	B. melitensis M5/90	58	0.1796	Transcriptional regulator, GntR family
2844007	2844014	B. melitensis ATCC 23457	58	0.1796	Transcriptional regulator, GntR family
2844007	2844014	B. microti CCM4915	58	0.1796	transcriptional regulator, GntR family
2844007	2844014	B. ovis ATCC 25840	58	0.1796	transcriptional regulator, GntR family
2844007	2844014	B. pinnipedialis B2/94	57	0.1796	transcriptional regulator, GntR family
2844007	2844014	B. suis 513UK	58	0.1796	Transcriptional regulator, GntR family
2844007	2844015	Brucella sp. 09RB8471	58	0.1796
2844007	2844015	Brucella sp. 09RB8910	58	0.1796
2844021	2844032	B. abortus S19	58	0.2425	Bacterial regulatory protein, GntR family
2844021	2844032	B. abortus 2308	58	0.2425	Bacterial regulatory protein, GntR family
2844021	2844032	B. abortus 9-941	58	0.2425	Bacterial regulatory protein, GntR family
2852132	2852146	B. suis VBI22	11	0.2673	hypothetical protein
2852378	2852401	B. pinnipedialis B2/94	-21	0.0657
2854487	2854540	B. melitensis ATCC 23457	-48	0.0207	hypothetical protein
2855115	2855196	B. ceti TE10759-12	-71	0.0184	hypothetical protein
2855115	2855196	B. pinnipedialis B2/94	-71	0.0184	hypothetical protein
2860882	2861161	B. ovis ATCC 25840	-271	0.0145	lipoprotein, YaeC family
2861820	2862102	Brucella sp. 09RB8910	-267	0.0161
2865663	2865674	Brucella sp. 09RB8471	15	0.5774
2865665	2865674	B. canis ATCC 23365	20	10000
2865665	2865674	B. canis HSKA52	20	10000	hypothetical protein
2865665	2865674	B. ceti TE10759-12	25	10000
2865665	2865674	B. melitensis M28	20	10000	hypothetical protein
2865665	2865674	B. melitensis M5/90	20	10000	hypothetical protein
2865665	2865674	B. melitensis ATCC 23457	20	10000	hypothetical protein
2865665	2865674	B. microti CCM4915	20	10000
2865665	2865674	B. pinnipedialis B2/94	20	10000	hypothetical protein
2865665	2865674	B. suis VBI22	20	10000	hypothetical protein
2865665	2865674	B. suis 1330	20	10000
2865665	2865674	B. suis 686	20	10000	hypothetical protein
2865665	2865674	B. suis 513UK	20	10000	hypothetical protein
2870408	2870495	Brucella sp. 09RB8471	32	0.1715
2870426	2870451	B. ovis ATCC 25840	-24	10000
2870433	2870450	B. melitensis M28	-16	10000
2870433	2870450	B. melitensis M5/90	-16	10000
2870433	2870450	B. melitensis ATCC 23457	-16	10000
2870433	2870450	B. suis VBI22	-16	10000
2870433	2870450	B. suis 1330	-16	10000
2870433	2870450	B. suis 686	-16	10000
2870449	2870495	B. microti CCM4915	24	10000
2872422	2872475	Brucella sp. 09RB8471	-32	0.2673
2873858	2873915	B. ovis ATCC 25840	-49	0.0265
2880393	2881248	B. canis ATCC 23365	-844	10000
2880393	2881248	B. canis HSKA52	-844	10000
2880393	2881248	B. melitensis 16M	-844	10000
2880393	2881248	B. melitensis M5/90	-844	10000
2880393	2881248	B. melitensis ATCC 23457	-844	10000
2880393	2881248	B. suis VBI22	-844	10000
2880393	2881248	B. suis 1330	-844	10000
2880393	2881248	B. suis 686	-844	10000
2880393	2881254	Brucella sp. 09RB8471	-844	10000
2880409	2881262	B. abortus S19	-844	0.4472
2880409	2881262	B. abortus 2308	-844	0.4472
2880409	2881262	B. abortus 9-941	-844	0.4472
2882005	2882062	B. suis PT09172	-39	0.2425	Glutamine amidotransferase, class I
2882016	2882070	B. ovis ATCC 25840	-48	0.4082	glutamine amidotransferase, class I
[truncated: 815 more rows]

## Sheet: Table S7
Additional file 6: Table S7. List of INDELs differentiative of B. suis biovar 2 Iberian ecovar.
INDEL	START	STOP	GENOME	CLUSER	GAP	QUALITY	PRODUCT
SI79506	79611	80290	B. suis Bs143CITA	1	-678	0.2774	Outer membrane protein
	79506	80303	B. suis PT09143	1	-679	0.0921	Cell surface protein
	79526	80290	B. suis PT09172	1	-678	0.1010	Outer membrane protein
SI1356057	1356057	1356146	B. suis Bs143CITA	1	-88	0.0241	Ketol-acid reductoisomerase
	1356057	1356146	B. suis PT09143	1	-88	0.0241	ketol-acid reductoisomerase
	1355973	1356062	B. suis PT09172	1	-88	0.4472
SI1423448	1423448	1423528	B. suis Bs143CITA	1	-79	0.0180
	1423448	1423528	B. suis PT09143	1	-79	0.0180
SI1627485	1627485	1627541	B. suis Bs143CITA	1	-51	0.0145	Permease of the drug/metabolite transporter (DMT) superfamily
	1627485	1627541	B. suis PT09143	1	-51	0.0145	Permease of the drug/metabolite transporter (DMT) superfamily
	1627483	1627561	B. suis PT09172	1	-56	0.0145	Permease of the drug/metabolite transporter (DMT) superfamily
SI2041144	2041144	2041202	B. suis Bs143CITA	1	-57	0.0680
	2041144	2041202	B. suis PT09143	1	-57	0.0680
SI2603410	2603410	2604265	B. suis Bs143CITA	1	-844	10000	5-keto-2-deoxygluconokinase, uncharacterized domain
	2603410	2604265	B. suis PT09143	1	-844	10000	5-keto-2-deoxygluconokinase, uncharacterized domain
	2603410	2604265	B. suis PT09172	1	-844	10000	5-keto-2-deoxygluconokinase, uncharacterized domain
LI3234619	3234619	3236629	B. suis Bs143CITA	1	-1996	0.0627
	3234619	3236629	B. suis PT09143	1	-1996	0.0627
	3234619	3236629	B. suis PT09172	1	-1996	0.0627
